# Supplementary material for: Vitamin A Deficiency Alters the Phototransduction Machinery and Distinct Non-Vision-Specific Pathways in the Drosophila Eye Proteome
Source: Biomolecules. 2022 Aug 6;12(8):1083. doi: 10.3390/biom12081083 (PMC9405971; doi:10.3390/biom12081083)
Supplement: Supplementary file 1 [file biomolecules-12-01083-s001.zip]

Archive with 2 entries (2 files):
- Supplementary Table S1.xlsx
- Supplementary Table S2 and S3.pdf
