# Supplementary material for: Vitamin A Deficiency Alters the Phototransduction Machinery and Distinct Non-Vision-Specific Pathways in the Drosophila Eye Proteome
Source: Biomolecules. 2022 Aug 6;12(8):1083. doi: 10.3390/biom12081083 (PMC9405971; doi:10.3390/biom12081083)
Supplement: Supplementary file 1 [file biomolecules-12-01083-s001.zip › Supplementary Table S1.xlsx]

## Sheet: Lipid_species_M1&M0
CLASS	SPECIES	M0_AV	M0_ST	M1_AV	M1_ST
LPE	LPE 14:0:0	1.08585	0.088	1.087	0.0835
LPE	LPE 15:0:0	0.0528	0.0117	0.0624	0.0181
LPE	LPE 16:0:0	22.2192	1.87626	19.2377	1.09233
LPE	LPE 16:1:0	25.8539	1.37792	26.6347	2.34345
LPE	LPE 17:0:0	0.0842	0.0371	0.0908	0.0189
LPE	LPE 18:0:0	3.0013	0.342361	3.82581	1.54715
LPE	LPE 18:1:0	46.7628	1.08497	45.981	1.36519
LPE	LPE 18:2:0	0.718004	0.0534	1.97234	1.2287
LPE	LPE 18:3:0	0	0	0.859746	1.33191
LPE	LPE 20:0:0	0.0579	0.0293	0.087	0.0347
LPE	LPE 20:1:0	0.164076	0.0247	0.161453	0.0254
LPE	LPE 20:5:0	0	0	0	0
PE	PE 28:0:0	0.00925	0.0116	0.0185	0.0148
PE	PE 28:1:0	0.0217	0.00157	0.0291	0.00287
PE	PE 29:0:0	0.00503	0.00196	0.00494	0.000707
PE	PE 30:0:0	0.0847	0.0091	0.133793	0.0192
PE	PE 30:1:0	1.10014	0.0251	1.10526	0.185697
PE	PE 30:2:0	0.0146	0.00201	0.0239	0.00128
PE	PE 31:0:0	0.0107	0.00595	0.0131	0.000687
PE	PE 31:1:0	0.0554	0.0023	0.0767	0.00732
PE	PE 31:2:0	0.0044	0.000556	0.0061	0.000609
PE	PE 32:0:0	0	0	0	0
PE	PE 32:1:0	21.8591	0.807734	17.9056	2.80127
PE	PE 32:2:0	5.84372	0.127341	6.84524	0.218335
PE	PE 32:3:0	0.0125	0.000602	0.0257	0.0117
PE	PE 32:4:0	0.0437	0.00461	0.0448	0.00742
PE	PE 33:0:0	0.0115	0.00106	0.0119	0.0022
PE	PE 33:1:0	0.252065	0.00707	0.248693	0.0178
PE	PE 33:2:0	0.0995	0.00423	0.114593	0.00405
PE	PE 33:3:0	0.00225	0.0013	0.00428	0.00116
PE	PE 34:1:0	24.5627	1.08504	21.6061	0.686481
PE	PE 34:2:0	18.7434	0.785941	21.7704	0.547393
PE	PE 34:3:0	0.310824	0.0205	1.10571	0.795356
PE	PE 34:4:0	0.944383	0.0559	0.941033	0.079
PE	PE 34:5:0	0.234744	0.0135	0.288432	0.0112
PE	PE 35:1:0	0.120181	0.0129	0.1088	0.0103
PE	PE 35:2:0	0.218531	0.0267	0.232581	0.0217
PE	PE 35:3:0	0.0272	0.00287	0.048	0.0165
PE	PE 35:4:0	0.0108	0.00123	0.0129	0.00284
PE	PE 35:5:0	0.00365	0.000349	0.00508	0.000984
PE	PE 36:1:0	2.14818	0.487698	2.54996	0.583501
PE	PE 36:2:0	19.2883	0.636374	18.1931	0.437943
PE	PE 36:3:0	0.686315	0.0359	2.47858	1.69873
PE	PE 36:4:0	1.16029	0.124611	1.47101	0.606736
PE	PE 36:5:0	0.844269	0.0736	1.05578	0.129786
PE	PE 36:6:0	0.0173	0.000878	0.0895	0.0889
PE	PE 36:7:0	0	0	0.0118	0.0157
PE	PE 36:8:0	0	0	0	0
PE	PE 37:3:0	0.0414	0.00454	0.0563	0.0169
PE	PE 37:4:0	0.00476	0.00392	0.0117	0.00972
PE	PE 37:5:0	0.0088	0.00128	0.0111	0.00221
PE	PE 37:6:0	0.00111	0.00151	0.00168	0.00132
PE	PE 38:1:0	0.0608	0.00701	0.0779	0.0109
PE	PE 38:2:0	0.15891	0.0136	0.153751	0.00564
PE	PE 38:3:0	0.005	0.000789	0.0195	0.0174
PE	PE 38:4:0	0.0908	0.0247	0.106253	0.0243
PE	PE 38:5:0	0.843617	0.0799	0.826593	0.0382
PE	PE 38:6:0	0.0335	0.00239	0.122658	0.0836
PE	PE 38:7:0	0	0	0.0311	0.0365
PE	PE 38:8:0	0	0	0	0
PE	PE 38:9:0	0	0	0	0
PE	PE 40:6:0	0	0	0.000606	0.000939
PE	PE 40:7:0	0	0	0	0
PE	PE 40:8:0	0	0	0	0
PE	PE 40:9:0	0	0	0	0
PEO	PEO 32:1:0	1.80721	0.132723	1.50591	0.275105
PEO	PEO 34:1:0	56.9598	1.05034	46.7246	10.0688
PEO	PEO 34:2:0	0.598817	0.0585	0.682323	0.0516
PEO	PEO 34:3:0	0.059	0.0166	0.269414	0.223499
PEO	PEO 36:1:0	30.5218	0.899137	24.9046	3.83361
PEO	PEO 36:2:0	5.98886	0.258902	11.4746	3.03536
PEO	PEO 36:3:0	2.90013	0.305777	12.495	10.279
PEO	PEO 36:4:0	0.529463	0.0426	0.491387	0.0664
PEO	PEO 36:5:0	0.00551	0.007	0	0
PEO	PEO 38:3:0	0.22224	0.0215	0.817889	0.583108
PEO	PEO 38:4:0	0.294908	0.0361	0.266324	0.0592
PEO	PEO 38:5:0	0.0744	0.0103	0.173386	0.0446
PEO	PEO 38:6:0	0.0379	0.02	0.194498	0.170027
PEO	PEO 38:7:0	0	0	0	0
PEO	PEO 40:8:0	0	0	0	0
CerPE	CerPE 32:0:1	0.743719	0.0507	0.695372	0.0476
CerPE	CerPE 32:1:1	3.49644	0.127461	2.69345	0.319508
CerPE	CerPE 34:0:1	3.54116	0.192995	3.03493	0.382193
CerPE	CerPE 34:1:1	24.7435	0.233764	21.0712	0.700554
CerPE	CerPE 34:1:2	3.25235	0.318859	2.93554	0.446514
CerPE	CerPE 34:2:1	1.08866	0.0256	0.932518	0.0583
CerPE	CerPE 34:2:2	0.0676	0.00791	0.0387	0.0339
CerPE	CerPE 36:0:1	3.36265	0.532486	3.80562	0.545752
CerPE	CerPE 36:1:1	47.4741	0.460804	48.2552	1.08783
CerPE	CerPE 36:2:1	1.60461	0.0625	1.4157	0.0488
CerPE	CerPE 36:2:2	0.16167	0.0327	0.136148	0.0423
CerPE	CerPE 37:2:1	0.323936	0.0313	0.503326	0.0875
CerPE	CerPE 38:0:1	0.522625	0.428	0.806231	0.424299
CerPE	CerPE 38:1:1	8.39669	0.476368	12.5687	1.13635
CerPE	CerPE 38:2:1	1.22031	0.0804	1.1074	0.0181
PC	PC 26:0:0	0.0389	0.0204	0.0497	0.0124
PC	PC 28:0:0	0.0809	0.0402	0.125081	0.00788
PC	PC 28:1:0	0.104545	0.0583	0.139772	0.0193
PC	PC 30:0:0	0.555775	0.0277	0.73914	0.0681
PC	PC 30:1:0	2.48897	0.400292	2.26693	0.225433
PC	PC 30:2:0	0.194201	0.129795	0.272298	0.0198
PC	PC 31:0:0	0.0164	0.0196	0.0188	0.0206
PC	PC 31:1:0	0.136589	0.0315	0.134436	0.00471
PC	PC 32:0:0	0.567336	0.292485	1.07099	0.301952
PC	PC 32:1:0	19.1187	0.567187	19.2445	0.479639
PC	PC 32:2:0	9.42051	0.249383	10.9222	0.567284
PC	PC 32:3:0	0.0113	0.0093	0.0541	0.0306
PC	PC 32:4:0	0	0	0	0
PC	PC 32:5:0	0	0	0	0
PC	PC 33:0:0	0.00839	0.0165	0.0141	0.0164
PC	PC 33:1:0	0.35606	0.036	0.374476	0.0391
PC	PC 33:2:0	0.162795	0.0813	0.192316	0.0272
PC	PC 33:3:0	0	0	0	0
PC	PC 34:0:0	0	0	0	0
PC	PC 34:1:0	22.8426	1.24426	22.5196	0.758328
PC	PC 34:2:0	26.741	0.700521	24.5164	1.71961
PC	PC 34:3:0	0.24033	0.124436	0.751244	0.41212
PC	PC 34:4:0	0.0134	0.0166	0.149088	0.138173
PC	PC 34:5:0	0	0	0	0
PC	PC 35:1:0	0.113887	0.0916	0.165851	0.0216
PC	PC 35:2:0	0.285444	0.054	0.241421	0.0191
PC	PC 35:3:0	0.0118	0.0153	0.034	0.0208
PC	PC 36:2:0	16.1802	0.370167	14.9094	0.44222
PC	PC 36:3:0	0.284853	0.142352	0.830018	0.440927
PC	PC 36:4:0	0.0251	0.0207	0.26428	0.229069
PC	PC 36:5:0	0	0	0	0
PC	PC 36:6:0	0	0	0	0
PC	PC 36:7:0	0	0	0	0
PC	PC 37:5:0	0	0	0	0
PC	PC 37:6:0	0	0	0	0
PC	PC 38:4:0	0	0	0	0
PC	PC 38:5:0	0	0	0	0
PC	PC 38:6:0	0	0	0	0
PC	PC 38:7:0	0	0	0	0
PC	PC 40:10:0	0	0	0	0
PC	PC 40:7:0	0	0	0	0
LPC	LPC 14:0:0	3.19111	0.531832	3.09522	0.308784
LPC	LPC 14:1:0	1.0788	0.339376	0.993164	0.269023
LPC	LPC 16:0:0	16.1606	0.850727	16.2174	1.12061
LPC	LPC 16:1:0	32.9107	1.47345	37.2142	1.8363
LPC	LPC 17:0:0	0	0	0	0
LPC	LPC 18:0:0	1.63721	0.894681	1.15137	0.302111
LPC	LPC 18:1:0	44.2137	1.93543	39.048	2.47646
LPC	LPC 18:2:0	0.807847	0.285286	1.95164	1.3082
LPC	LPC 18:3:0	0	0	0.329097	0.509835
LPC	LPC 20:5:0	0	0	0	0
PS	PS 30:0:0	0.112039	0.0321	0.121463	0.0352
PS	PS 30:1:0	0.490034	0.136727	0.498243	0.111392
PS	PS 32:1:0	3.96322	1.97732	5.05152	1.25967
PS	PS 32:2:0	3.73337	1.4766	3.10004	0.650258
PS	PS 32:3:0	0	0	0.0626	0.0438
PS	PS 33:1:0	0.0868	0.0464	0.0929	0.0229
PS	PS 34:1:0	7.02431	0.372923	6.38921	0.320301
PS	PS 34:2:0	22.1954	2.16671	18.324	2.53467
PS	PS 34:3:0	1.07977	0.169682	2.14191	0.279507
PS	PS 34:4:0	0.788942	0.0398	2.01993	0.479291
PS	PS 34:5:0	0.072	0.016	0.054	0.0514
PS	PS 35:1:0	0.0321	0.0391	0.0339	0.0565
PS	PS 35:2:0	0.357462	0.0324	0.285701	0.0285
PS	PS 35:3:0	0.22107	0.11601	0.237533	0.0219
PS	PS 36:1:0	1.24737	0.291023	1.53046	0.262218
PS	PS 36:2:0	51.6997	0.694607	45.3622	2.8886
PS	PS 36:3:0	2.00738	0.131034	3.5752	0.857873
PS	PS 36:4:0	1.09159	0.545146	3.9559	1.662
PS	PS 36:5:0	0.505533	0.255773	2.15172	1.76142
PS	PS 36:6:0	0.0274	0.039	1.80806	2.34959
PS	PS 36:7:0	0	0	0	0
PS	PS 36:8:0	0	0	0	0
PS	PS 37:2:0	0.151862	0.0833	0.153317	0.0768
PS	PS 37:3:0	0.363943	0.186505	0.310372	0.0374
PS	PS 37:4:0	0.0391	0.0428	0.0748	0.0543
PS	PS 38:1:0	0.0754	0.0923	0.127149	0.101362
PS	PS 38:2:0	1.55173	0.0901	1.12834	0.20176
PS	PS 38:3:0	0.113678	0.0658	0.176051	0.0915
PS	PS 38:4:0	0.019	0.0377	0.0856	0.0938
PS	PS 38:5:0	0.941331	0.467969	0.995255	0.0862
PS	PS 38:6:0	0.00841	0.0167	0.105976	0.0589
PS	PS 38:7:0	0	0	0	0
PS	PS 38:8:0	0	0	0	0
PS	PS 38:9:0	0	0	0.0467	0.0723
PS	PS 40:5:0	0	0	0	0
PS	PS 40:6:0	0	0	0	0
PS	PS 40:7:0	0	0	0	0
PS	PS 40:10:0	0	0	0	0
PI	PI 30:0:0	0.338951	0.303232	0.451768	0.136397
PI	PI 30:1:0	7.71828	1.21825	7.36356	0.695716
PI	PI 30:2:0	0	0	0	0
PI	PI 32:0:0	2.22315	1.1274	1.99834	0.514932
PI	PI 32:1:0	13.4577	2.66537	10.801	1.04796
PI	PI 32:2:0	4.36995	2.24507	6.31387	0.843393
PI	PI 32:3:0	0	0	0	0
PI	PI 34:1:0	17.7889	4.40251	12.3551	1.37647
PI	PI 34:2:0	31.1807	6.63142	26.3761	1.28812
PI	PI 34:3:0	0.295673	0.146323	1.23988	0.338389
PI	PI 34:4:0	0	0	0.215632	0.334055
PI	PI 34:5:0	0	0	0	0
PI	PI 36:2:0	14.7665	7.3175	16.5451	1.1689
PI	PI 36:3:0	1.55468	0.76709	5.0754	2.08464
PI	PI 36:4:0	0.462472	0.324593	3.66184	2.73431
PI	PI 36:5:0	0	0	0.233964	0.362456
PI	PI 36:6:0	0	0	0.158567	0.245652
PI	PI 36:8:0	0.238306	0.292127	0.377394	0.0239
PI	PI 38:6:0	0.154216	0.186038	0.159278	0.174829
PI	PI 40:10:0	5.45058	2.69332	6.67324	0.631723
DGD	DGD 34:0:0	0	0	0	0
DG	DG 28:0:0	1.73192	0.246207	1.74188	1.51403
DG	DG 28:1:0	1.58802	0.273838	1.30749	1.05152
DG	DG 30:0:0	1.76896	0.25172	1.38617	1.09222
DG	DG 30:1:0	5.76908	0.290415	4.98884	1.48172
DG	DG 30:2:0	0	0	0.567468	0.879117
DG	DG 32:0:0	3.21969	0.195451	3.62875	0.972664
DG	DG 32:1:0	14.6064	0.70387	11.2175	2.22685
DG	DG 32:2:0	6.14002	0.48577	6.51036	0.421152
DG	DG 32:3:0	16.5307	4.11909	18.4865	5.63425
DG	DG 34:0:0	0.522596	0.673844	0.893366	1.40265
DG	DG 34:1:0	15.9655	1.01952	12.481	0.770621
DG	DG 34:2:0	17.3261	0.850499	19.3946	0.71753
DG	DG 34:3:0	0	0	0	0
DG	DG 34:4:0	0	0	0	0
DG	DG 34:5:0	0	0	0	0
DG	DG 36:2:0	14.831	0.977401	14.79	0.321391
DG	DG 36:3:0	0	0	2.606	2.19506
DG	DG 36:5:0	0	0	0	0
DG	DG 36:6:0	0	0	0	0
DG	DG 38:6:0	0	0	0	0
DG	DG 38:7:0	0	0	0	0
DG	DG 38:9:0	0	0	0	0
Cer	Cer 32:1:2	2.6411	1.33594	3.28305	0.40415
Cer	Cer 34:1:2	28.6151	1.27718	24.7976	2.0577
Cer	Cer 34:1:3	5.08034	0.483499	5.19097	2.18957
Cer	Cer 34:2:2	3.657	1.92577	2.89712	1.47045
Cer	Cer 36:1:2	40.6194	1.6726	43.8192	4.03266
Cer	Cer 36:1:3	4.80153	0.707763	3.73779	1.84843
Cer	Cer 36:2:2	6.22583	0.479915	5.25341	0.612666
Cer	Cer 38:1:2	8.35968	0.903193	11.0209	0.818954
Cer	Cer 38:2:2	0	0	0	0
PG	PG 32:1:0	20.9098	3.65763	18.214	1.23192
PG	PG 32:2:0	13.7744	6.97601	18.2958	0.620508
PG	PG 34:1:0	16.0032	2.22984	12.5356	1.15542
PG	PG 34:2:0	35.1984	1.57691	37.4254	1.02035
PG	PG 36:2:0	14.1142	1.95451	13.5291	2.46963
PG	PG 36:3:0	0	0	0	0
PG	PG 36:4:0	0	0	0	0
PG	PG 36:5:0	0	0	0	0

## Sheet: M1 vs M0 volcano plot data
minlog10pValue	Difference	GeneName	Color
0.536891	-0.137566	Rab6	gray
0.00342806	-0.00352859	ninaB	gray
0.00113378	-0.000727971	Galphaq	gray
0.500353	0.307212	Arr1	gray
1.17384	0.487623	Galphaq	gray
0.917459	0.528361	Rh5	gray
2.74597	0.699905	Arr2	black
1.47753	1.38118	Rh6	black
1.08055	1.76362	Rh4	gray
1.67783	2.19637	Rh3	black
2.34303	3.69608	ninaE	black
3.85694	-7.10418	CG34138	purple
2.4618	-3.85969	Hsp22	purple
1.38802	-1.01253	Pu	purple
1.50126	-0.992481	l(2)gd1	purple
2.34899	-0.95685	Npc1a	purple
1.99873	-0.9222	CG13022	purple
3.35445	-0.904671	CG17739	purple
2.48206	-0.859584	Nup37	purple
1.54518	-0.857939	fne	purple
1.47992	-0.828319	CG5789	purple
1.55737	-0.813388	Cpr62Bc	purple
3.39527	-0.725127	Hsc70-3	purple
1.63464	-0.722224	mRpL22	purple
1.37497	-0.722191	CG8192	purple
1.7074	-0.709418	HmgD	purple
1.45882	-0.688546	CG34133	purple
3.76605	-0.686995	Vajk3	purple
2.02016	-0.686667	cl	purple
1.6361	-0.686573	Crys	purple
1.75469	-0.642503	Cnx99A	purple
1.95498	-0.632467	CG42323	purple
2.32204	-0.631409	Mtr4	purple
2.71331	-0.625511	LeuRS	purple
1.50423	-0.620414	CG13077	purple
2.57679	-0.60429	CG3777	purple
1.76228	-0.59546	Vps26	purple
1.92308	-0.565293	mew	purple
1.40874	-0.548108	Pfdn5	purple
3.19507	-0.537806	LysRS	purple
1.41107	-0.528643	CG34132	purple
1.83993	-0.527971	MetRS	purple
2.15157	-0.522253	Gasp	purple
1.74059	-0.512572	scb	purple
2.25785	-0.509192	CG2650	purple
1.68072	-0.504203	ThrRS	purple
1.511	-0.500423	Gga	purple
2.97242	-0.494974	HisRS	purple
1.39192	-0.490586	RNaseZ	purple
2.65774	-0.489241	CG7214	purple
1.47982	-0.462286	VhaM9.7-c	purple
1.47116	-0.436313	Acp1	purple
1.57641	-0.430499	CG10616	purple
1.54148	-0.427284	alph	purple
3.29964	-0.415892	RpS12	purple
1.43787	-0.41516	CG3036	purple
1.35711	-0.413673	CG2091	purple
1.70014	-0.396716	QC	purple
2.01221	-0.393205	dpy	purple
1.84945	-0.393051	Lpin	purple
2.17695	-0.381229	CG7857	purple
1.31553	-0.376781	CG3678	purple
1.5703	-0.371178	Hsp23	purple
2.08175	-0.369294	CG10103	purple
1.49241	-0.36251	SpdS	purple
1.98694	-0.345388	Gp93	purple
1.6076	-0.344952	CG6126	purple
1.45551	-0.343411	KFase	purple
1.8441	-0.340764	IleRS	purple
1.8217	-0.337143	Clect27	purple
1.39028	-0.333613	RSG7	purple
1.34091	-0.323168	CCT5	purple
1.30712	-0.320113	cpb	purple
1.57289	-0.315797	O-fut1	purple
2.02541	-0.309332	CG5885	purple
1.48478	-0.281271	wbl	purple
3.48689	-0.280832	CG6230	purple
2.21778	-0.274139	bol	purple
1.40481	-0.270979	Dip-C	purple
1.7347	-0.269309	ValRS	purple
1.42223	-0.258319	Upf1	purple
1.69861	-0.256453	Ppt1	purple
1.84579	-0.251396	Glt	purple
1.61587	-0.236603	ND-B12	purple
1.50281	-0.232442	CG1416	purple
1.5261	-0.224499	Clic	purple
1.98862	-0.22246	capt	purple
1.37985	-0.218101	GCS2alpha	purple
1.5479	-0.205877	Sbf	purple
2.0791	-0.204935	CaBP1	purple
1.40016	-0.202555	Sec24CD	purple
1.51033	-0.198798	wdp	purple
1.47164	-0.194155	CG5177	purple
1.74504	-0.190659	Sec31	purple
1.64928	-0.179326	Tm1	purple
2.25075	-0.16328	shv	purple
1.43473	-0.154291	Ncc69	purple
1.36189	-0.154177	rb	purple
1.40767	-0.147284	Spt6	purple
1.08507	-3.17547	Lsp1gamma	gray
0.514194	-1.81837	RpS28b	gray
0	-1.62808	mRpL40	gray
0	-1.56378	CG31606	gray
0.202459	-1.37234	lola	gray
0.820667	-1.31626	Loxl2	gray
0.462701	-1.26704	Ranbp9	gray
0	-1.24165	His1:CG33807	gray
0	-1.22281	Vps53	gray
1.15022	-1.22268	JhI-21	gray
0	-1.17957	TpnC73F	gray
0.751447	-1.0528	CG2150	gray
1.13513	-1.00857	Pde6	gray
0.713548	-0.989834	CG41128	gray
1.25124	-0.98794	IRSp53	gray
0	-0.914244	Pgant7	gray
0.678613	-0.908376	CG3061	gray
0.623283	-0.908197	CG14961	gray
0.809843	-0.907865	sws	gray
0	-0.873372	CG13601	gray
0	-0.87232	CG31689	gray
0	-0.85859	Tsp42Ed	gray
0	-0.841286	Ehbp1	gray
0.5081	-0.822543	CG41099	gray
0.863477	-0.816168	CG11655	gray
0	-0.80818	fh	gray
1.05343	-0.798609	Cpr30F	gray
0	-0.798216	unc-45	gray
0.657162	-0.791425	CG33671	gray
0.959986	-0.789815	Cpr64Ac	gray
0.904717	-0.74483	CG31345	gray
0.891067	-0.732033	Vajk2	gray
0.401412	-0.729293	Nop60B	gray
0.992749	-0.722839	wat	gray
0	-0.722319	GlcAT-I	gray
0	-0.711191	mRpS33	gray
1.11653	-0.694852	SrpRbeta	gray
0.677953	-0.689936	AIMP1	gray
0.526959	-0.688232	Gk2	gray
0	-0.685388	VGlut	gray
0	-0.676771	CG11807	gray
0	-0.669734	CG1545	gray
0	-0.664857	CG7829	gray
0.500133	-0.66261	Slik	gray
0.816789	-0.659366	Cpr51A	gray
0.645141	-0.655115	Torsin	gray
0.482663	-0.652945	amon	gray
0.140348	-0.650867	CG8665	gray
0.988647	-0.648765	CG4199	gray
1.19024	-0.647319	Ppn	gray
0.628747	-0.634521	His4r	gray
0.833666	-0.627257	ninaG	gray
0	-0.625089	CG13397	gray
1.11179	-0.618472	Cpr66D	gray
0.845019	-0.617735	CG32694	gray
0	-0.617094	Fatp3	gray
0	-0.614022	Ald1	gray
0.261468	-0.606793	CG1124	gray
0.497893	-0.603384	CG7970	gray
1.19978	-0.602704	Df31	gray
0.95964	-0.599068	Mlp84B	gray
0.553648	-0.590363	CG12512	gray
0.532583	-0.586695	CG34461	gray
0	-0.58649	Ugt36E1	gray
0.953761	-0.58175	Alg2	gray
0.875877	-0.580606	Synd	gray
1.20221	-0.579881	CG8607	gray
1.18989	-0.575965	Cpr100A	gray
0.232892	-0.57264	CG4957	gray
0.275825	-0.569405	Klc	gray
0.594148	-0.568961	Mlc-c	gray
1.29858	-0.561734	pck	gray
0.739606	-0.558835	CCT6	gray
0	-0.555842	Sf3a2	gray
0	-0.54805	HPS4	gray
0	-0.546885	Rrp4	gray
1.03669	-0.53986	Cpr72Ec	gray
0	-0.537149	CG1764	gray
0.473469	-0.535565	smt3	gray
0.836281	-0.535136	Msp300	gray
0.440523	-0.534907	OtopLa	gray
0.492879	-0.534754	CG2736	gray
0.406524	-0.532586	CG3368	gray
0	-0.531069	CG44245	gray
0.607522	-0.528855	CG4594	gray
0.461904	-0.524584	Atpalpha	gray
0	-0.519776	hoe2	gray
1.07583	-0.519774	Hsp26	gray
0	-0.519361	Rrp46	gray
0.881378	-0.512453	Fmo-1	gray
1.23967	-0.511322	Pabp2	gray
0.99624	-0.510804	CG2663	gray
0	-0.506248	Con	gray
0.441776	-0.505706	Ge-1	gray
0.365084	-0.504651	Galphai	gray
1.018	-0.504562	Gp150	gray
0.492617	-0.502626	nrm	gray
0.921416	-0.50098	CG5854	gray
0	-0.500854	CG12096	gray
1.18593	-0.50032	CG6707	gray
0.173089	-0.500158	TwdlT	gray
0.431367	-0.495522	gro	gray
1.12962	-0.492279	serp	gray
0.635215	-0.491821	GCC185	gray
0	-0.491261	Jhedup	gray
1.13755	-0.491004	CG5287	gray
0	-0.490414	Fdx1	gray
0.976123	-0.487862	OstDelta	gray
0	-0.485939	Naa20A	gray
0.546176	-0.484282	Khc	gray
0.5148	-0.482174	Pex23	gray
0.521233	-0.479413	scf	gray
0	-0.477901	CG44243	gray
0.444917	-0.473636	Arfip	gray
0.745582	-0.472529	Dscam2	gray
0.714841	-0.468244	Col4a1	gray
1.11968	-0.464838	Liprin-alpha	gray
0.127947	-0.46442	ATP6AP2	gray
1.09592	-0.464401	CG2918	gray
0.52416	-0.459233	CG12025	gray
1.14853	-0.456985	Cpr64Aa	gray
0.91688	-0.456825	COX6B	gray
0	-0.456408	CG32036	gray
1.01404	-0.454191	Myo31DF	gray
0.629366	-0.449867	CG30069	gray
0	-0.449193	CG43737	gray
0.220208	-0.443881	mRpL17	gray
0	-0.443167	DnaJ-H	gray
0.821829	-0.443044	Cht2	gray
0	-0.440899	nito	gray
0.34009	-0.440732	mRpS35	gray
0.50458	-0.439462	mRpS23	gray
0.353533	-0.439365	Cpr49Aa	gray
0.412733	-0.43741	CG8187	gray
0	-0.436754	Cog1	gray
1.00267	-0.433906	CG42258	gray
0.492058	-0.433256	CG42367	gray
0.405158	-0.432922	Mbs	gray
0.888379	-0.431794	wdb	gray
0.653037	-0.431603	RpLP2	gray
0	-0.426497	Sec6	gray
0.69011	-0.424374	CG7523	gray
0.236453	-0.422928	wds	gray
1.22804	-0.422187	CG11790	gray
0.383377	-0.421395	Nup93-1	gray
0.446207	-0.419497	kl-2	gray
0.969903	-0.419227	nop5	gray
0.801937	-0.418603	CG30291	gray
0	-0.417545	CG5989	gray
0.947924	-0.417499	pum	gray
0.259217	-0.417475	His3.3B	gray
0.668913	-0.416496	Hsp60A	gray
0	-0.414692	CG31808	gray
0	-0.414577	alpha-Man-Ib	gray
0.763368	-0.414003	pr	gray
1.00254	-0.410989	Jheh3	gray
0.712937	-0.410738	Alg11	gray
0.535886	-0.408238	alpha-Est8	gray
0.581967	-0.407975	CG31650	gray
0.220325	-0.406387	CG33970	gray
0.341737	-0.404903	Arts	gray
0.639843	-0.404456	mts	gray
0.446875	-0.402374	ste24a	gray
0	-0.401591	CG32267	gray
0.490017	-0.399523	alpha-Est7	gray
0.84174	-0.399104	COX7A	gray
0	-0.398923	PMP34	gray
0.762071	-0.398606	boca	gray
1.20095	-0.396222	alpha-Man-IIa	gray
0.593091	-0.394224	Strip	gray
0.2504	-0.394206	par-6	gray
0	-0.393415	FoxK	gray
0.200403	-0.387942	2004-09-01	gray
0.55372	-0.3867	CG16953	gray
0.502925	-0.386056	Yippee	gray
0.269382	-0.384883		gray
0.733712	-0.383952	eIF2Balpha	gray
0	-0.382921	PIG-S	gray
0	-0.382657	Cpes	gray
0.837191	-0.379837	firl	gray
1.04598	-0.378465	CG14715	gray
0.219666	-0.376026	ZnT63C	gray
0.0478975	-0.375832	Mal-A1	gray
1.24844	-0.374421	RpS21	gray
0	-0.373868	CG4686	gray
0.628499	-0.373164	EMC3	gray
0	-0.37305	Rab30	gray
0.364201	-0.372021	CG9396	gray
0.446526	-0.370783	CG14516	gray
1.07337	-0.370416	YME1L	gray
1.21809	-0.369816	Dis3l2	gray
0.432074	-0.369255	CG13841	gray
0.986982	-0.3692	sqh	gray
0.531841	-0.368567	Map205	gray
1.18567	-0.365491	Pp4-19C	gray
1.21467	-0.364126	cype	gray
0.643515	-0.363585	Lerp	gray
0.990421	-0.362151	cn	gray
0.473847	-0.362118	TM9SF2	gray
0.708655	-0.361999	CG31869	gray
0.385182	-0.360944	Cyp4s3	gray
0.50024	-0.360584	galla-1	gray
0	-0.359067	Act42A	gray
0.840815	-0.357398	CG5554	gray
0.264528	-0.355262	PIG-O	gray
0.628252	-0.353212	mRpL4	gray
0.472592	-0.35244	CG1513	gray
1.01481	-0.351491	CG11550	gray
0.490118	-0.351204	CG18278	gray
0.421166	-0.351086	betaTub60D	gray
0.655254	-0.350612	Ccp84Ag	gray
0.44264	-0.349977	DnaJ-1	gray
0.313038	-0.349424	CG1236	gray
0.305479	-0.348622	l(1)G0320	gray
1.03181	-0.346987	mod(mdg4)	gray
0.453043	-0.34645	PIG-K	gray
0.977776	-0.3438	Pex19	gray
0	-0.343123	CG4646	gray
0.771576	-0.342648	LRP1	gray
0.479434	-0.34009	CG32407	gray
1.00267	-0.339488	pic	gray
0.74639	-0.339373	yellow-e	gray
0.865661	-0.338811	CG1703	gray
0.629129	-0.338721	CG32521	gray
0.841739	-0.337837	Gli	gray
1.21101	-0.33692	Ost48	gray
0.439338	-0.336917	CG10565	gray
0.782301	-0.336849	vkg	gray
0.567678	-0.336182	Elp3	gray
0.432257	-0.334068	Amy-p	gray
0	-0.333614	Tpr2	gray
0	-0.331743	cold	gray
0.451578	-0.331542	if	gray
0.852554	-0.331299	chb	gray
1.02871	-0.330376	vimar	gray
0.181825	-0.330329	Tat	gray
0.494334	-0.329289	rudhira	gray
1.21924	-0.329217	Mvd	gray
0.604332	-0.328705	RpS5a	gray
0.989655	-0.328574	Hn	gray
0.502306	-0.327981	CG10417	gray
0.361902	-0.327815	CG11007	gray
0.907775	-0.325985	RpS29	gray
0	-0.325452	CG9705	gray
1.09738	-0.324868	Tm1	gray
0.174611	-0.324827	Golgin245	gray
0.967433	-0.324671	CG10973	gray
0.749371	-0.323512	Hsp68	gray
0.980107	-0.322332	HP1b	gray
0.540233	-0.321131	nahoda	gray
0.527203	-0.319036	Mlp60A	gray
0.935588	-0.318562	Tapdelta	gray
0.362517	-0.317614	Trp1	gray
0.577398	-0.317217	CG8888	gray
0.458609	-0.316706	CG31705	gray
0.79792	-0.315958	Nacalpha	gray
0.822133	-0.314932	CG31937	gray
0.398095	-0.314892	asrij	gray
0	-0.314644	pcm	gray
0	-0.314283	IleRS-m	gray
0.379975	-0.31411	CG2201	gray
0.633231	-0.314095	Ggamma30A	gray
0.478593	-0.31393	CG3760	gray
0.942107	-0.313684	tsu	gray
0.0769117	-0.313451	CG43897	gray
1.20462	-0.311665	retinin	gray
0.889493	-0.311422	RpS18	gray
0.344847	-0.310613	psidin	gray
0.674664	-0.309137	ND-ACP	gray
0.491033	-0.308732	bw	gray
0.27151	-0.308427	CG17298	gray
1.2005	-0.308238	sel	gray
0.636998	-0.308053	GILT1	gray
0.547795	-0.307932	ed	gray
0.542984	-0.307843	CG42327	gray
0.567276	-0.306606	CG13551	gray
0.553964	-0.303293	CG8757	gray
0.904457	-0.302989	CG31751	gray
0.467461	-0.302828	eRF3	gray
0.198603	-0.302158	Acbp2	gray
0	-0.301788	VGAT	gray
0.411128	-0.300227	CNBP	gray
0	-0.299866	MESR6	gray
0.588211	-0.299865	CG7806	gray
0.822429	-0.299684	cno	gray
0.438757	-0.298159	CG5618	gray
0.55303	-0.296932	CG33506	gray
0.680821	-0.296887	COX5A	gray
0.324635	-0.29649	Rbp	gray
0.929164	-0.296291	Pgam5	gray
0.313496	-0.296132	Acp65Aa	gray
0.514954	-0.295936	CG42668	gray
0.455794	-0.295895	CCT1	gray
0.583526	-0.29583	IM33	gray
0.415451	-0.295606	SIDL	gray
0.396783	-0.295551	RpLP1	gray
0.640247	-0.295418	Trxr-1	gray
0.573591	-0.294444	Aprt	gray
0.517044	-0.291979	Obp83g	gray
0.400985	-0.291828	ClC-b	gray
0.581388	-0.291767	Acph-1	gray
0.417612	-0.291468	Bdbt	gray
0.752081	-0.29047	CG14275	gray
0.472009	-0.290085	Set	gray
0.422311	-0.289806	EbpIII	gray
0.758846	-0.289798	ND-B17.2	gray
0.255246	-0.28958	Obp99a	gray
0.814604	-0.289246	CIAPIN1	gray
0	-0.289186	Sdr	gray
0.612963	-0.28881	CG4042	gray
0.384044	-0.288218	mRpL21	gray
0.457025	-0.28797	su(r)	gray
0.267964	-0.28784	CG14434	gray
0	-0.287104	Bet1	gray
0.266933	-0.28645	VhaAC39-1	gray
1.29083	-0.286392	eys	gray
0.851612	-0.286322	Unc-89	gray
0.376958	-0.285421	CG30197	gray
0.976213	-0.284986	msk	gray
0.294465	-0.283987	Grasp65	gray
0.63266	-0.283908	CG2846	gray
0.468422	-0.283526	Obp44a	gray
0.227941	-0.282519	CG7322	gray
0.77096	-0.282349	CysRS	gray
0.394127	-0.282286	CG31637	gray
0.249264	-0.281411	Obp56a	gray
0.344058	-0.281178	CG17597	gray
0.730217	-0.280425	l(2)37Cc	gray
0.554447	-0.280386	Hmt-1	gray
0.699223	-0.279959	Sc2	gray
0.472698	-0.279806	His2B:CG17949	gray
0.929453	-0.279272	CG5126	gray
1.19049	-0.278997	dod	gray
0	-0.278414	CG17698	gray
1.0077	-0.278378	Karybeta3	gray
0.858403	-0.278156	COX4	gray
0.0916785	-0.278129	CG15083	gray
0.658838	-0.277838	COX1	gray
0.281895	-0.277601	CG31549	gray
0.296626	-0.277232	DCTN6-p27	gray
0.672139	-0.277142	Uba1	gray
0.151132	-0.277125	Mal-B2	gray
0.823017	-0.276838	Pp1alpha-96A	gray
0	-0.276659	mRpL16	gray
0.659821	-0.276328	Tim17b	gray
0.702036	-0.275862	Stt3B	gray
0.735229	-0.275773	ArfGAP3	gray
0.194865	-0.27523	alpha-Cat	gray
0.620183	-0.274724	fmt	gray
0	-0.274572	vlc	gray
0.870701	-0.272546	chic	gray
0.589062	-0.272087	wun	gray
0.389966	-0.270077	CG10467	gray
0.768167	-0.270071	Ostgamma	gray
1.20583	-0.269647	grsm	gray
0.476711	-0.269599	CG3529	gray
0.818149	-0.269389	NUCB1	gray
0.182211	-0.269374	RpL6	gray
0.526887	-0.26935	CG13887	gray
0.479054	-0.269312	CG42748	gray
0.853091	-0.268962	rept	gray
0.830184	-0.268894	Prx6005	gray
0.299656	-0.26737	GstE13	gray
0.38106	-0.266843	Elp1	gray
0	-0.266547	rumi	gray
0.805193	-0.265977	Akap200	gray
0.397184	-0.264917	Rab5	gray
0.288163	-0.263986	row	gray
0.973529	-0.263379	bai	gray
0.240535	-0.263364	CG9572	gray
0.515315	-0.262124	Hmgs	gray
0.291948	-0.262081	CG17715	gray
0.435728	-0.261763	Skeletor	gray
0.422975	-0.261395	CG7382	gray
0.727121	-0.260904	ras	gray
0.338927	-0.260806	SPoCk	gray
0	-0.260775	mRpL19	gray
0.614656	-0.260696	obst-A	gray
0.420416	-0.260467	CG7324	gray
0.356928	-0.26012	RpII140	gray
0	-0.259785	CG7272	gray
0.72274	-0.259705	TppII	gray
1.13851	-0.259364	twr	gray
0.685744	-0.258998	mtSSB	gray
0.391176	-0.25881	CG42709	gray
0.384847	-0.258523	Hacl	gray
0.218843	-0.258065	CG11980	gray
0.305985	-0.257317	yellow-h	gray
0.914636	-0.257247	CG2852	gray
0.149551	-0.25724	Ac3	gray
0.738381	-0.256926	CG32694	gray
0.755829	-0.256638	Calr	gray
0.307234	-0.256601	CG7461	gray
0.28811	-0.256227	Flo1	gray
0.983877	-0.256069	Dad1	gray
0.128634	-0.255853	Tsp66E	gray
0.157932	-0.253283	Lrp4	gray
0.848443	-0.253056	Rab18	gray
1.24573	-0.252521	ergic53	gray
0.806107	-0.252473	CG10960	gray
0.344719	-0.252286	PIP5K59B	gray
0.355581	-0.251027	CG5382	gray
0.194509	-0.250437	Cpr97Ea	gray
0.961833	-0.250237	mge	gray
1.14667	-0.249165	TER94	gray
0.370708	-0.2491	Rab11	gray
0.527084	-0.249008	CG1105	gray
0.941572	-0.248898	Rpn2	gray
0.912855	-0.248639	shot	gray
0.459223	-0.24832	CG16721	gray
0.517316	-0.24785	Pfdn6	gray
0.530624	-0.247492	CG8460	gray
0.869565	-0.247222	Snx3	gray
0.524719	-0.247019	ATP8A	gray
0.867196	-0.246984	Spase25	gray
0.426856	-0.246468	Gart	gray
0.258005	-0.246448	CG11378	gray
0.904751	-0.245298	Tctp	gray
0.636721	-0.245278	how	gray
0.245051	-0.245216	verm	gray
0.758312	-0.245212	CG7860	gray
0.800413	-0.245148	Manf	gray
1.09185	-0.244717	LanA	gray
0.545044	-0.244686	regucalcin	gray
0.311329	-0.244285	bic	gray
0.223741	-0.243422	GstE7	gray
0.459228	-0.242664	Fkbp12	gray
0	-0.242487	Nup62	gray
1.11297	-0.242154	CD98hc	gray
0	-0.242013	St2	gray
0.38954	-0.24198	syd	gray
0.223285	-0.24158	bun	gray
0.35064	-0.24088	MCTS1	gray
0.922619	-0.240466	ltl	gray
0	-0.239883	CG30373	gray
0	-0.239713	Cda4	gray
0	-0.239441	CG32225	gray
0.462336	-0.239179	Vps4	gray
1.28733	-0.238262	CG10311	gray
0.329397	-0.238211	CG5023	gray
0.514951	-0.238146	Nlp	gray
0.8654	-0.237695	CG33303	gray
1.11714	-0.237153	Peritrophin-A	gray
0.723277	-0.236207	smid	gray
0.600756	-0.235942	MSBP	gray
0.608529	-0.235664	CG15117	gray
0.444264	-0.235265	CG31103	gray
0.769906	-0.235018	GstE12	gray
0.78002	-0.234975	uif	gray
0.858565	-0.234851	drk	gray
0.746471	-0.234735	futsch	gray
0.701986	-0.234688	kune	gray
0.280542	-0.23447	Usp10	gray
0.260446	-0.233696	RpL13A	gray
0.31899	-0.232814	CG2021	gray
0.248459	-0.232559	CG18507	gray
0	-0.232368	APP-BP1	gray
0.563851	-0.23222	eIF5B	gray
0.784447	-0.231778	sau	gray
0.294666	-0.231615	CG16758	gray
0.134107	-0.23108	Pdh	gray
0.576158	-0.230775	ArfGAP1	gray
0.70493	-0.230755	CG5783	gray
0.396217	-0.230699	Hsp27	gray
0.520928	-0.230452	Uggt	gray
0.604157	-0.230256	Tim8	gray
0.433197	-0.230244	CCT3	gray
0	-0.230035	CG9915	gray
0.493525	-0.229315	CG11444	gray
0.462267	-0.228856	CG5045	gray
0.408124	-0.228797	nocte	gray
1.05616	-0.228703	tmod	gray
0.548981	-0.228419	CG8586	gray
0	-0.228351	CG10621	gray
0.41027	-0.228231	flfl	gray
0.400781	-0.22777	CG17027	gray
0.477744	-0.227638	Fas3	gray
0.436614	-0.227489	Pkc53E	gray
0.698365	-0.227158	Picot	gray
0.573885	-0.226556	eIF1	gray
0.488613	-0.226428	CG8927	gray
0.279638	-0.226162	CG14207	gray
0.420412	-0.225972	ppl	gray
0.422719	-0.225831	Tango1	gray
1.03223	-0.225145	Msp300	gray
0.2425	-0.224684	CG10562	gray
0.705925	-0.224378		gray
0.415387	-0.224204	gfzf	gray
0.704641	-0.223963	Syp	gray
0.560969	-0.222968	RanBP3	gray
0.391747	-0.2229	CG5162	gray
0.169039	-0.222654	CG1598	gray
1.03404	-0.222199	cer	gray
1.12519	-0.221733	CG8031	gray
0.672455	-0.220483	POLDIP2	gray
0.979934	-0.220153	Prosalpha2	gray
0.404445	-0.219875	Dab	gray
0.395608	-0.219507	CG7896	gray
0.823175	-0.219428	betaGlu	gray
0.71876	-0.21935	eEF5	gray
0.842613	-0.218739	CG11319	gray
0.451139	-0.218007	CG3939	gray
0.455839	-0.217299	CG5958	gray
0.37434	-0.216766	CG10418	gray
0.229972	-0.216441	Ubqn	gray
0.717928	-0.216144	CG9186	gray
0.220054	-0.216003	pn	gray
0.344322	-0.215857	CG31663	gray
0.252189	-0.215707	GstE11	gray
0.721392	-0.21413	galectin	gray
0.501188	-0.212764	Rab10	gray
0.22637	-0.21228	CG3534	gray
0.859604	-0.212163	obst-E	gray
0.331759	-0.212013	CROT	gray
0.333799	-0.211234	Ced-12	gray
0.370558	-0.21069	l(2)34Fc	gray
0.535385	-0.210684	Lon	gray
0.361668	-0.209622	ced-6	gray
0.865403	-0.209373	Usp7	gray
0.863777	-0.209345	Nrd1	gray
0.444182	-0.209266	CG10126	gray
0.894906	-0.209218	prtp	gray
0.330683	-0.208105	CG12279	gray
0.256037	-0.208015	CG8184	gray
0.392476	-0.207634	ps	gray
0.530566	-0.207259	CG5653	gray
0.438895	-0.207215	obst-E	gray
0.519416	-0.20712	CCT8	gray
0.555054	-0.207056	Sam-S	gray
0.328554	-0.206769	CG5065	gray
0.14875	-0.206692	CG1943	gray
0.203413	-0.206517	PGAP1	gray
0.410375	-0.206461	RpL12	gray
0.275965	-0.206219	CG7632	gray
0.379138	-0.205538	dlg1	gray
0.344674	-0.205413	Obp56d	gray
0.267898	-0.205262	Scamp	gray
0.269655	-0.205077	Dlc90F	gray
0.127305	-0.205048	CG5903	gray
0.874472	-0.204638	hook	gray
0.552532	-0.204285	fliI	gray
0.539381	-0.20418	Hsp83	gray
0.352494	-0.204132	CG7203	gray
0.334348	-0.2038	Vta1	gray
0.17198	-0.203362	CG13907	gray
0.544323	-0.202889	CG7484	gray
0.519075	-0.202699	CG10038	gray
0.198483	-0.202566	CG4842	gray
0.273247	-0.201743	Ptp99A	gray
0.230521	-0.200951	Vps20	gray
0.401489	-0.200742	ND-18	gray
0.305398	-0.200727	CG11211	gray
0	-0.20066	Sirt4	gray
0.460911	-0.200626	crim	gray
0.452067	-0.200438	DCTN4-p62	gray
0.357396	-0.200167	Sec61beta	gray
0	-0.20009	Arp10	gray
0.491924	-0.199245	Syx13	gray
0.387768	-0.199062	smp-30	gray
1.09319	-0.198931	bsf	gray
0.23066	-0.19871	se	gray
0.379034	-0.198685	Nrx-IV	gray
0.497927	-0.196969	Sec22	gray
0.0776158	-0.196694	CG5532	gray
0	-0.195948	Vmat	gray
0.250881	-0.195929	Nmda1	gray
0.36925	-0.195845	CG14259	gray
0.697066	-0.195836	mgl	gray
0.267828	-0.195033	GstT3	gray
0.46125	-0.194826	Galk	gray
1.22025	-0.194644	Dp1	gray
0.251691	-0.194278	eIF3j	gray
0.195389	-0.194148	HSPC300	gray
0.350456	-0.194098	COX5B	gray
0.186774	-0.193511	CG16898	gray
0.253478	-0.193305	CG10737	gray
0.323842	-0.193149	cpx	gray
0.4914	-0.192842	Bap55	gray
0.62031	-0.192783	Gnpnat	gray
0.739793	-0.192383	Bet5	gray
0.179701	-0.191943	Sh3beta	gray
0.39982	-0.191908	Hacd2	gray
0.408804	-0.19168	kcc	gray
0	-0.191526	CG11400	gray
0.637102	-0.19125	Sgt1	gray
0.679018	-0.191037	atilla	gray
0.28026	-0.190915	Tm2	gray
0.183583	-0.190829	DAAM	gray
1.05755	-0.190296	GMF	gray
0	-0.190102	Klp10A	gray
0.1751	-0.190078	Ama	gray
0.585369	-0.18984	CG4752	gray
0.405232	-0.189823	ck	gray
0.413962	-0.189656	Sptr	gray
0.404277	-0.189405	ATPCL	gray
1.19698	-0.189025	Bruce	gray
0	-0.188567	Cpr62Bb	gray
0.244493	-0.188392	RpL21	gray
0.582762	-0.188151	Nph	gray
0.510609	-0.18739	Spp	gray
0	-0.18733	Ctl2	gray
0.860807	-0.187296	Ggamma1	gray
0.34168	-0.187178	yellow-b	gray
0.744667	-0.187171	PHGPx	gray
0.533341	-0.18691	Spt5	gray
0.456479	-0.186481	CG1561	gray
0.232263	-0.186175	CG34355	gray
0	-0.186163	CG9205	gray
0.256879	-0.186102	TotA	gray
0.281584	-0.185875	CG9628	gray
0.396117	-0.185818	Mtor	gray
0.241849	-0.185488	CG32444	gray
0.120391	-0.185134	RpL32	gray
0.371638	-0.184804	Cyp28a5	gray
0.939851	-0.184554	AIMP2	gray
0.646797	-0.184544	CG10352	gray
0.122295	-0.184176	Cyp309a1	gray
0.901803	-0.183957	TBCD	gray
0	-0.183872	CG13284	gray
1.12809	-0.183736	pasi2	gray
0.327327	-0.183638	CG11089	gray
0.24552	-0.183493	Prat	gray
0.59048	-0.1834	Rpt4	gray
0.0916601	-0.183176	Pisd	gray
0.322279	-0.182943	ND-B14.5A	gray
0.291211	-0.182878	mub	gray
0.451357	-0.18246	CG4278	gray
0.52881	-0.181531	vari	gray
0.428106	-0.181426	Ahcy	gray
0.38306	-0.181406	Prosalpha1	gray
0.249086	-0.181314	CG9331	gray
0.743631	-0.181187	MED23	gray
0.323878	-0.180672	Eip55E	gray
0.379437	-0.18038	Oat	gray
0	-0.180062	ATP7	gray
0.230581	-0.180014	Cyp311a1	gray
0.601816	-0.179937	CG9934	gray
0.298598	-0.179741	Zw	gray
1.02953	-0.178717	EMC8-9	gray
0.330493	-0.178716	dsh	gray
0.182007	-0.178593	Dek	gray
0.0525054	-0.178206	sosie	gray
0.799644	-0.1782	La	gray
0.503075	-0.177582	CG7675	gray
1.21285	-0.177571	RpS3	gray
0.320197	-0.17754	twf	gray
0.472556	-0.177303	Srp54k	gray
0.30773	-0.177226	Tm1	gray
0.906491	-0.177035	Prosbeta3	gray
0.270615	-0.177031	CG31313	gray
0.213244	-0.176852	Pcmt	gray
0.682957	-0.176612	Pdxk	gray
0.119594	-0.176018	Dhc36C	gray
0.402632	-0.175913	CG33129	gray
1.26967	-0.175377	CG5112	gray
0.53606	-0.175144	mRpL43	gray
0	-0.175117	CG6766	gray
0.711868	-0.175106	path	gray
0	-0.17497	Trxr-2	gray
0.277815	-0.174329	Inx2	gray
0.692704	-0.173834	Tom20	gray
0.344508	-0.173606	Inos	gray
0.483523	-0.173361	ND-AGGG	gray
0.29926	-0.173322	SsRbeta	gray
0.500653	-0.173108	DCTN1-p150	gray
1.1106	-0.172753	Sin3A	gray
0.159292	-0.172726	GlyT	gray
0.84679	-0.172694	Cdc37	gray
0.685469	-0.172676	cpa	gray
0.539575	-0.172657	CG11781	gray
0	-0.172505	CG10898	gray
0	-0.172187	yellow-d2	gray
0.50903	-0.171549	CSN3	gray
1.01824	-0.171501	Hsc70-4	gray
0.138235	-0.171295	Nplp2	gray
0.20335	-0.171	eas	gray
0.706723	-0.170713	Ddc	gray
0.593644	-0.170367	RpLP0	gray
0.203965	-0.170209	Ccdc58	gray
0.397527	-0.170069	SCAR	gray
0.446296	-0.170017	OtopLa	gray
1.04228	-0.169525	ND-SGDH	gray
0.321252	-0.169461	CG15201	gray
0.5439	-0.169088	CG7483	gray
0.49624	-0.168836	CG2767	gray
0.078892	-0.168833	Ssu72	gray
0.179725	-0.168695	Nedd4	gray
0.0900858	-0.168463	CNPYb	gray
0.826076	-0.168381	Oscillin	gray
0.902815	-0.168231	Gip	gray
0.572026	-0.168217	CG11857	gray
0.187832	-0.167627	P32	gray
0.332041	-0.167226	CG8369	gray
0.158284	-0.16719	CG6910	gray
0.849522	-0.166834	Mp20	gray
0	-0.166508	sky	gray
0.281242	-0.16621	TRAM	gray
0.325504	-0.165818	CG17029	gray
0.676463	-0.165742	Pcd	gray
0.559401	-0.165603	Dhit	gray
0.0732562	-0.165286	Vajk1	gray
0.283881	-0.165016	Hrd3	gray
0.413319	-0.164896	CG8132	gray
0.11714	-0.164164	CG12811	gray
0.366011	-0.164099	UK114	gray
0.740633	-0.164092	Ndg	gray
0.280041	-0.163795	Vps45	gray
0.301191	-0.163702	bocks	gray
0.186742	-0.163696	RpL18A	gray
0.416487	-0.163404	Rap1	gray
0.355746	-0.163057	mub	gray
0.340454	-0.162425	Syb	gray
0.437602	-0.162022	TBCB	gray
0.433076	-0.161589	CG16985	gray
0.402074	-0.161475	aux	gray
0.603805	-0.161395	CG12056	gray
0.282282	-0.160989	tfc	gray
0.562511	-0.160802	CG1440	gray
0.447985	-0.160705	EndoGI	gray
0.685458	-0.160704	Spn43Ab	gray
0.531701	-0.160598	Spase22-23	gray
0.179633	-0.160074	CG4872	gray
0.185306	-0.160001	ens	gray
0.610638	-0.159815	Elp2	gray
0.781773	-0.159561	bur	gray
0.215047	-0.159403	128up	gray
0.348818	-0.159177	CG8042	gray
0.301726	-0.158754	santa-maria	gray
0.378113	-0.15863	CG5171	gray
0	-0.158502	CG44008	gray
0.880099	-0.157899	eIF2gamma	gray
0	-0.157696	Membrin	gray
0.150983	-0.157596	CG33090	gray
0.629405	-0.157365	CG9150	gray
0.538031	-0.157239	ND-19	gray
0.634044	-0.157118	eIF1A	gray
0.409369	-0.157102	CSN7	gray
0.770034	-0.156651	alphaCOP	gray
0.333928	-0.156619	pug	gray
0.210015	-0.156389	CG10068	gray
0.257915	-0.155624	Pfrx	gray
0.22917	-0.1555	RpS20	gray
0.417009	-0.155311	LeuRS-m	gray
0.338382	-0.154969	Zasp52	gray
0.644385	-0.154344	Rnp4F	gray
0.850284	-0.154323	stops	gray
0.253129	-0.154261	GstO3	gray
0.264695	-0.154022	Ubc7	gray
0.36465	-0.154009	ScsbetaG	gray
0.726719	-0.153528	CG8728	gray
0.690272	-0.153426	CG5867	gray
0.527893	-0.153233	CG8306	gray
0.251917	-0.153169	Srr	gray
1.14172	-0.152812	eEF2	gray
0.219066	-0.152283	wrd	gray
0.97764	-0.152094	Src42A	gray
0.559391	-0.152077	CG9338	gray
0.455579	-0.151986	eEF1gamma	gray
0.591198	-0.151356	sta	gray
0.219537	-0.151138	Gapdh1	gray
0.501313	-0.151108	CSN4	gray
0.183203	-0.150986	euc	gray
0.155613	-0.150825	v	gray
0.27127	-0.15048	RpS4	gray
0.808208	-0.150377	Rpn1	gray
0	-0.150178	Tango9	gray
0.276135	-0.15013	CG9119	gray
0.191674	-0.149957	Dci	gray
0.466061	-0.149934	Paics	gray
0.437598	-0.149747	ND-13A	gray
0.0836951	-0.149518	twin	gray
0.376578	-0.149419	CG43780	gray
0.606757	-0.149388	Rpn12	gray
0.33545	-0.149184	Ctr1A	gray
0.145814	-0.148842	Npc2g	gray
0.462469	-0.148286	rush	gray
0.171331	-0.147924	CG4306	gray
0.125218	-0.14769	ttm50	gray
0.17634	-0.147207	CG7300	gray
0.461641	-0.147079	AnxB11	gray
0.254763	-0.146845	l(1)G0289	gray
0.347643	-0.14683	Pfas	gray
0.245322	-0.146653	Sara	gray
0	-0.146493	CG6195	gray
0.593993	-0.146131	Chd64	gray
0.323275	-0.145828	AdSL	gray
0.0978918	-0.145688	CG15369	gray
0.675165	-0.145589	Dsp1	gray
0.252423	-0.145213	emp	gray
0.503149	-0.145211	levy	gray
0.177627	-0.144644	Ctr9	gray
0.426138	-0.144642	CG9577	gray
0.368207	-0.144544	pzg	gray
0.8177	-0.14444	Ufc1	gray
0	-0.14421	Asap	gray
0.635535	-0.144187	CG8067	gray
0.579469	-0.143882	pont	gray
0.337273	-0.143855	Sf3b3	gray
0.169997	-0.143744	CG11899	gray
0	-0.143633	csul	gray
0.222886	-0.143415	CG8066	gray
0.410365	-0.143285	Lsd-2	gray
0.0561255	-0.143015	Rtnl1	gray
0.193651	-0.142849	TORIP	gray
0.665303	-0.142658	eIF4A	gray
0.290147	-0.142314	Patr-1	gray
0.097301	-0.142228	p120ctn	gray
0.361278	-0.142214	tsr	gray
0.36476	-0.142205	CG5355	gray
0.230957	-0.141949	CG43781	gray
0	-0.141809	TBPH	gray
0.267097	-0.141495	ND-42	gray
0.278074	-0.140971	fw	gray
0.402554	-0.140902	CG8003	gray
0.232017	-0.140757	Rpe	gray
0	-0.140633	CG31915	gray
0.217876	-0.140517	Rpt2	gray
0.318647	-0.14045	Phb2	gray
0.225409	-0.140203	Tep3	gray
0.448944	-0.140001	cher	gray
0.345716	-0.139495	CG1572	gray
0.528999	-0.139474	Rap2l	gray
0.387682	-0.139435	Sec13	gray
0.252788	-0.139174	cindr	gray
0.191946	-0.139002	AOX1	gray
0.158303	-0.138872	Nrg	gray
0.440742	-0.138826	AnxB9	gray
0.100132	-0.138775	ndl	gray
0.39255	-0.138759	Spn88Ea	gray
0.545397	-0.138451	CG34408	gray
0.114414	-0.138374	CSN5	gray
0.319073	-0.138297	Ublcp1	gray
0.19668	-0.138105	Acbp1	gray
0.392705	-0.137955	RpS27	gray
0.149582	-0.137938	Rheb	gray
0.410959	-0.13781	pod1	gray
0.384772	-0.137484	papi	gray
0.768823	-0.1374	Ank	gray
0.361941	-0.137199	CG13928	gray
0.367902	-0.137105	Rack1	gray
0.168191	-0.136257	HPS1	gray
0.63959	-0.136002	clu	gray
0.0947482	-0.135972	Cam	gray
0	-0.135527	Rip11	gray
0.340345	-0.135415	CG40045	gray
0.325994	-0.135383	CG17598	gray
0.156146	-0.135347	Dcr-2	gray
0.137035	-0.135166	CG13369	gray
0.124855	-0.134763	Marc	gray
0.105781	-0.134613	Lac	gray
0.281164	-0.134359	fabp	gray
0.466639	-0.134116	CG31122	gray
0.172139	-0.13408	CG3663	gray
0.234456	-0.133868	CG6907	gray
0.223061	-0.133663	Madm	gray
0.23416	-0.133509	CG15211	gray
0.253712	-0.133508	fat-spondin	gray
0.216131	-0.133486	CG31195	gray
0.122422	-0.133418	Tpi	gray
0.691709	-0.133383	Nup160	gray
0.465754	-0.133345	Arp3	gray
0	-0.133332	CG44000	gray
0.108013	-0.13293	CG5080	gray
0.307111	-0.132442	CCT4	gray
0.461877	-0.132438	Cul1	gray
0.287297	-0.132119	Naxd	gray
0.290809	-0.132111	HmgZ	gray
0.380631	-0.131788	CG12926	gray
0.263108	-0.13128	Prosbeta6	gray
0.224103	-0.131214	Ect3	gray
0.522085	-0.131034	Arf102F	gray
0.284248	-0.130941	homer	gray
0.588814	-0.130828	ND-ASHI	gray
0	-0.130551	Amacr	gray
0.665887	-0.130421	GCS2beta	gray
0.163544	-0.130398	CG9344	gray
0	-0.130001	CG9302	gray
1.24733	-0.129979	CG6225	gray
0.183604	-0.129789	betaTub97EF	gray
0	-0.129696	CG33722	gray
0.163017	-0.129603	PIG-B	gray
0.108281	-0.129154	Hel89B	gray
0.530874	-0.129033	RpS27A	gray
0.402503	-0.128885	CCT2	gray
0.266677	-0.128356	CG32638	gray
0.136527	-0.128325	CG10939	gray
0.312847	-0.127935	Argl	gray
0.0699248	-0.127758	Scp1	gray
0.0923703	-0.12761	CG15894	gray
0.0831125	-0.127315	Snap29	gray
0.129539	-0.127272	gw	gray
0.278173	-0.127115	KdelR	gray
0.405044	-0.127076	Spn42Da	gray
0.161207	-0.126996	CG2145	gray
0.405527	-0.126865	CG10237	gray
0.210876	-0.126862	Vps60	gray
0.158814	-0.126844	AsnRS	gray
0.264924	-0.126713	Txl	gray
0.134597	-0.126683	CG6870	gray
0.192259	-0.126533	Fis1	gray
0.0998572	-0.126525	CG31248	gray
0.296092	-0.12624	Cog7	gray
0.456151	-0.12606	SkpA	gray
1.19381	-0.12572	Syx7	gray
0.265183	-0.125701	CG9706	gray
0.275643	-0.125589	REG	gray
0.378281	-0.12555	scrib	gray
0	-0.12521	dre4	gray
0.31266	-0.1252	LanB1	gray
0.913838	-0.125198	CG13220	gray
0.150846	-0.125198	Agpat4	gray
0.0690323	-0.124969	Tom40	gray
0.303981	-0.124968	Mfe2	gray
0.817213	-0.124948	Pdi	gray
0.242666	-0.12477	Dera	gray
0.431611	-0.124761	zda	gray
0.188891	-0.124358	CG7135	gray
0.238969	-0.124358	Cyp9b2	gray
0.193011	-0.124096	Lam	gray
0.24933	-0.123382	sun	gray
0.44153	-0.123255	g	gray
0.310783	-0.123103	CG18661	gray
0.437698	-0.122931	eIF4E1	gray
0.0950847	-0.122859	Sodh-1	gray
0.378764	-0.122205	ScpX	gray
0.310703	-0.122048	mRpL38	gray
0.486696	-0.122018	Sf3b1	gray
0.37829	-0.121939	CG4603	gray
0.111388	-0.121775	Tsp	gray
0.361428	-0.121746	Scox	gray
0.0890946	-0.121105	RpL19	gray
0.253911	-0.120789	CG9231	gray
0.372001	-0.12065	CG10576	gray
0.255974	-0.120542	CG8128	gray
0.117909	-0.120248	AP-1gamma	gray
0.348845	-0.120087	CG32032	gray
0.570607	-0.12	CG13630	gray
1.16625	-0.119994	CHOp24	gray
0.351361	-0.119873	Taldo	gray
0.0801506	-0.119699	lic	gray
0.117342	-0.119625	loj	gray
0.138363	-0.119283	CG8207	gray
0.892472	-0.119267	PIG-T	gray
0.0906342	-0.11926	CG7789	gray
0.454153	-0.118873	CG3909	gray
0.275169	-0.118779	CG18547	gray
0.931354	-0.118397	Cont	gray
0.805849	-0.11838	p23	gray
0.100971	-0.118325	Obp99c	gray
0.170321	-0.118269	CLIP-190	gray
0.290364	-0.118209	Prosbeta1	gray
1.15414	-0.117742	CG4115	gray
0.375001	-0.117488	DhpD	gray
0.261915	-0.116952	CG6136	gray
0.128562	-0.116502	RpL4	gray
0.167379	-0.116443	CG1890	gray
0.871275	-0.116419	Sod3	gray
0.334762	-0.116201	CG2915	gray
0.505401	-0.115816	SelD	gray
0.117771	-0.115802	CG9257	gray
0	-0.115585	CG9062	gray
0.182687	-0.115521	Cul2	gray
0.322617	-0.115378	msn	gray
0.219793	-0.115164	fbl	gray
0.150724	-0.114641	Rtf1	gray
0.142352	-0.114518	cm	gray
0.134381	-0.114005	CG17111	gray
0.176989	-0.113851	CG8602	gray
0.412886	-0.113706	RpS3A	gray
0.312613	-0.113316	Ank2	gray
0.404759	-0.113234	jdp	gray
0.345372	-0.113019	CG14903	gray
0.510322	-0.112703	eRF1	gray
0.579537	-0.112598	CG1371	gray
0.242702	-0.112523	mRpL13	gray
0.564263	-0.112377	wuho	gray
0.368777	-0.112097	betaCOP	gray
0.13023	-0.111481	Pvr	gray
0.257407	-0.110888	CG9657	gray
0.710044	-0.110495	Fkbp59	gray
0.204287	-0.110346	CG15093	gray
0.244059	-0.11015	CG4586	gray
0.388928	-0.110104	Hsc70-5	gray
0.443106	-0.109889	ND-49	gray
0.449963	-0.109172	CG3566	gray
0.100285	-0.108991	Ptp69D	gray
0.267714	-0.108756	Fit1	gray
0.238376	-0.108727	msi	gray
0.114641	-0.108625	CG9498	gray
0.206893	-0.1086	betaggt-II	gray
0.171152	-0.108533	Ance	gray
0.544924	-0.108273	Piezo	gray
0.131906	-0.108246	janA	gray
0.192163	-0.10814	RpL31	gray
0.179922	-0.108091	ND-39	gray
0.279272	-0.107856	PPO2	gray
0.333738	-0.107521	Idgf2	gray
0.341897	-0.107499	Irp-1B	gray
0.431261	-0.107445	babos	gray
0	-0.107219	Cbp20	gray
0.12582	-0.107199	Prosalpha3	gray
0.187514	-0.10705	mRpL23	gray
0.291518	-0.106953	raptor	gray
0.283452	-0.106646	CG5068	gray
0.195672	-0.106642	RpS13	gray
0.284005	-0.106526	epsilonCOP	gray
0.584892	-0.106481	CG7519	gray
0.232092	-0.106421	Ptpa	gray
0.292188	-0.106101	eIF3l	gray
0.152571	-0.105584	Galt	gray
0.339664	-0.105514	SLIRP1	gray
0.169864	-0.105101	CG6094	gray
0.228432	-0.105095	Rbp9	gray
0.954225	-0.104972	eEF1alpha1	gray
0.158061	-0.104888	CG11151	gray
0.18478	-0.104836	AlaRS	gray
0.402909	-0.104509	ERp60	gray
0.200055	-0.104418	RpS16	gray
0.265691	-0.104326	CG31199	gray
0.155451	-0.104033	RpS17	gray
0.180287	-0.103921	cact	gray
0.0815228	-0.103775	Obp99b	gray
0.111117	-0.103462	RpL28	gray
0.220549	-0.103114	CG8613	gray
0.159342	-0.102837	Had1	gray
0.0857255	-0.102424	CG2277	gray
0.0832055	-0.102173	CG7630	gray
0.167402	-0.102132	CG2034	gray
0.109288	-0.10197	CG5599	gray
0.387136	-0.101782	CG1354	gray
0.136279	-0.101605	TM4SF	gray
0.123134	-0.10138	CG2082	gray
0.188229	-0.101118	Sp7	gray
0.22339	-0.100761	Eb1	gray
0	-0.100726	ND-20L	gray
0.138643	-0.100587	CG6891	gray
0.133485	-0.0992896	CG12560	gray
0.0766165	-0.0990035	CG10731	gray
0.196752	-0.0985177	CG31140	gray
0.705957	-0.0983785	CG5721	gray
0.133073	-0.0982335	CG9368	gray
0.251474	-0.0982265	CG8993	gray
0.327608	-0.0980504	Csp	gray
0.203198	-0.097964	Sac1	gray
0.275636	-0.0976187	CG18596	gray
0.178948	-0.0974992	GstZ2	gray
0.306075	-0.0970987	Usp5	gray
0	-0.0969896	Pi3K21B	gray
0.328351	-0.096707	CG3356	gray
0.0923507	-0.0966409	CG6418	gray
0.370122	-0.0962385	alphaTub84D	gray
0.301993	-0.0961819	P58IPK	gray
0.324996	-0.0961447	CG10194	gray
0.292139	-0.0959873	Prosbeta5	gray
0.258741	-0.0959218	CG3091	gray
0.155452	-0.0958303	grass	gray
0.093147	-0.0957712	Atg18a	gray
0.124933	-0.0953248	Cul3	gray
0.275299	-0.095033	Prosalpha6	gray
0	-0.0948963	CG5447	gray
0.110768	-0.0948175	CG5110	gray
0.153411	-0.0947793	DCTN5-p25	gray
0.11554	-0.0947647	CG2862	gray
0.228559	-0.0943956	l(3)02640	gray
0.165313	-0.0942958	CG5569	gray
0.17265	-0.0942752	CG2046	gray
0.507467	-0.0940673	CG17337	gray
0.236885	-0.093852	Cpr47Ea	gray
0.389777	-0.0937773	ND-B18	gray
0.772313	-0.0934092	htt	gray
0.256432	-0.093338	Frq1	gray
0.160595	-0.0931905	sxe2	gray
0.10544	-0.0931075	Ptpmeg2	gray
0.0647962	-0.0930099	Lrpprc2	gray
0.186156	-0.0929871	Sccpdh1	gray
0.295211	-0.0928955	Arpc4	gray
0	-0.0927982	GNBP3	gray
0.198085	-0.0926094	Cyp305a1	gray
0.0933165	-0.0924683	beta-Spec	gray
0.0913325	-0.0924123	eIF2alpha	gray
0.405789	-0.0923456	Rho1	gray
0.328115	-0.0921071	CG10638	gray
0.194601	-0.0920595	Nup153	gray
0.105968	-0.091774	CG9588	gray
0.0816509	-0.0917575	CG12896	gray
0.102147	-0.0916939	nrv2	gray
0.386109	-0.0911922	Hel25E	gray
0.0452863	-0.0909964	Psn	gray
0.336754	-0.090971	ND-B17	gray
0.529805	-0.0909328	Cyp313a1	gray
0	-0.0908937	CG32196	gray
0	-0.0905495	14-3-3zeta	gray
0.189453	-0.0903346	ry	gray
0.12977	-0.0901903	RpS14a	gray
0.196739	-0.0901038	Rpn8	gray
0.123069	-0.0899747	Cpr49Ae	gray
0.156717	-0.0898724	woc	gray
0.240992	-0.0896549	nudC	gray
0.167217	-0.0896047	CG2064	gray
0.119278	-0.0886052	CG6067	gray
0.629288	-0.0882212	Chc	gray
0.271484	-0.0882041	Vamp7	gray
0.233644	-0.0882028	Alg-2	gray
0.0631199	-0.0880772	Sil1	gray
0.304858	-0.0879243	Adi1	gray
0.523252	-0.0879059	CG1902	gray
0.112665	-0.0877616	CG1646	gray
0.327734	-0.0875854	sn	gray
0.294356	-0.0875778	lva	gray
0.151081	-0.0875053	ATPsynE	gray
0.254813	-0.0875034	SerRS	gray
0.485784	-0.0873133	Coa7	gray
0.273836	-0.087225	Sra-1	gray
0.0731761	-0.0869738	mEFTs	gray
0.268201	-0.0867023	cin	gray
0	-0.0866632	Suv3	gray
0.313484	-0.0866445	Gint3	gray
0.237163	-0.0865459	CG9330	gray
0.240685	-0.0864487	trol	gray
0	-0.0863466	elm	gray
0.0555534	-0.0859146	Aos1	gray
0.385133	-0.0857811	AIMP3	gray
0.104582	-0.0857544	Cpsf5	gray
0.120915	-0.0857455	DCTN3-p24	gray
0.476967	-0.0857404	CG4612	gray
0.375355	-0.0857341	Pmm2	gray
0	-0.0856524	CG11399	gray
0.125476	-0.0854454	SmE	gray
0.344039	-0.0843455	Nap1	gray
0.164487	-0.0842374	Non2	gray
0.2652	-0.0842311	Jafrac1	gray
0.0884539	-0.0841223	CG13926	gray
0	-0.0832024	brun	gray
0.36693	-0.0829318	CG3436	gray
0.0982803	-0.0826257	AdenoK	gray
0	-0.082571	CG9425	gray
0.462444	-0.082318	Surf4	gray
0.0994951	-0.0822315	eIF4G1	gray
0.0606776	-0.0820796	Naprt	gray
0.421648	-0.0819931	Cyp28d1	gray
0.700177	-0.0815957	Pkn	gray
0.188833	-0.0814819	nrv1	gray
0.0746823	-0.0814781	Cyp6a20	gray
0.375993	-0.0814743	Ssb-c31a	gray
0.322941	-0.0812079	Roe1	gray
0.358633	-0.0808563	CG11137	gray
0	-0.0804873	Vti1b	gray
0.17394	-0.0804265	CG32485	gray
0.192248	-0.0800991	rg	gray
0.5169	-0.0799929	Droj2	gray
0.0824542	-0.0797475	CG44001	gray
0.183182	-0.0791175	Gfat2	gray
0.351911	-0.0791143	Pepck2	gray
0.189985	-0.0786254	CG6426	gray
0.188156	-0.0781158	CG14439	gray
0.159257	-0.0775178	Rbp6	gray
0	-0.0773201	Csk	gray
0	-0.0770416	Hydr1	gray
0.176494	-0.0768204	Mtpalpha	gray
0.179834	-0.0767975	CG31635	gray
0.312901	-0.0767803	CG31075	gray
0	-0.0765762	prominin-like	gray
0.271464	-0.0765006	Plap	gray
0.35	-0.076479	ND-20	gray
0.900825	-0.075716	Cand1	gray
0.0468712	-0.0755552	VAChT	gray
0.0391417	-0.0754541	nmd	gray
0.20674	-0.075449	Tsf2	gray
0.033109	-0.0754325	Act79B	gray
0.0872685	-0.075388	CG46339	gray
0.0822275	-0.0752519	lid	gray
0.191616	-0.075079	Ttd14	gray
0.252644	-0.0750237	Arpc2	gray
0.0864006	-0.0747941	RpL36	gray
0.155464	-0.0747255	CG32066	gray
0.078284	-0.0747185	Lsp1beta	gray
0.407417	-0.0746797	Uch-L5	gray
0.145479	-0.0746301	RpS23	gray
0.289138	-0.0745417	stnA	gray
0.237907	-0.074063	scramb2	gray
0.14619	-0.0740439	COX2	gray
0.307727	-0.0739632	CG9471	gray
0.115967	-0.0737718	hoip	gray
0.0866601	-0.0736408	RpL7A	gray
0.257199	-0.0736059	Ciao1	gray
0.163146	-0.0732651	Faf2	gray
0.0598901	-0.0732142	RpS8	gray
0.110111	-0.0730578	hts	gray
0.165556	-0.0730521	CG6180	gray
0.281035	-0.0723616	Nsf2	gray
0.288391	-0.0723604	robl	gray
0.40725	-0.072272	l(2)gl	gray
0	-0.0722494	Obp56e	gray
0.092149	-0.0721906	Spat	gray
0.0864052	-0.0720743	CG31717	gray
0.220462	-0.0720374	Rpn13	gray
0.116383	-0.0720037	Arf51F	gray
0.227215	-0.0717023	CHKov2	gray
0.0693964	-0.0712662	RpL37A	gray
0.100846	-0.0711702	BicD	gray
0.110903	-0.0710843	CG6028	gray
0.265207	-0.0708822	jar	gray
0.350153	-0.0706457	Hrb27C	gray
0.344624	-0.0706234	UQCR-14	gray
0.23774	-0.0705611	Nhe3	gray
0.084889	-0.070514	kcc	gray
0.0515919	-0.0704816	Fer2LCH	gray
0.081119	-0.0704212	CG2246	gray
0.1408	-0.0703023	KrT95D	gray
0.09953	-0.0702273	DCP1	gray
0.118427	-0.0701008	Uch	gray
0.110104	-0.0699387	Jafrac2	gray
0.128095	-0.0694033	CG9336	gray
0	-0.0691719	S6kII	gray
0.0469835	-0.0690206	CG1358	gray
0.220507	-0.0688457	CG7265	gray
0.349437	-0.0686938	Nca	gray
0.11822	-0.0686474	CG3397	gray
0.143213	-0.0684586	Arl6IP1	gray
0.0693578	-0.0681712	Ktl	gray
0.21268	-0.0681616	lqfR	gray
0.18453	-0.0680453	Rpn7	gray
0.194799	-0.0676664	CG8777	gray
0.167655	-0.0676657	CG11975	gray
0.126224	-0.0676556	aPKC	gray
0.0677799	-0.0670821	Chchd3	gray
0	-0.0670481	CG9427	gray
0.355616	-0.0664965	spin	gray
0.191763	-0.0663363	ringer	gray
0.229271	-0.0662397	l(3)76BDm	gray
0	-0.0661402	Nos	gray
0.403691	-0.0660238	CG9922	gray
0.189223	-0.0659587	Ntf-2	gray
0.238479	-0.0658998	Nopp140	gray
0.0682343	-0.0658747	Lamp1	gray
0.176893	-0.0658302	Rpn11	gray
0.161555	-0.0654799	Tim9a	gray
0	-0.0654526	Glut1	gray
0.124938	-0.0654268	sas	gray
0.0826511	-0.0651264	GluProRS	gray
0.136972	-0.0642808	tst	gray
0.170156	-0.0641441	RpS2	gray
0.117155	-0.0641295	sinu	gray
0.50634	-0.0639966	w	gray
0.0732725	-0.0639324	CG4538	gray
0.172533	-0.0639159	swm	gray
0.173516	-0.063722	pyd3	gray
0.0335267	-0.0636768	CG34015	gray
0.527923	-0.0630767	Sar1	gray
0.106453	-0.0630519	Atpalpha	gray
0.202806	-0.0629215	me31B	gray
0.172962	-0.0624797	Art1	gray
0.173567	-0.0623951	RpL5	gray
0.0490912	-0.0623398	CG33978	gray
0.126909	-0.062137	CG31030	gray
1.1841	-0.0620753	Tao	gray
0.138409	-0.0619634	TfIIS	gray
0.259647	-0.0619526	ND-B14.5B	gray
0.0881592	-0.0619106	CG31636	gray
0.217288	-0.0617847	mod	gray
0	-0.0617342	CG4045	gray
0.273232	-0.0617167	e(r)	gray
0.0590159	-0.0616808	Tcs3	gray
0.0475804	-0.061525	Mnn1	gray
0.193726	-0.061334	CG17294	gray
0.0606908	-0.0611242	Plc21C	gray
0.700006	-0.0609309	Moe	gray
0.103847	-0.0607274	jef	gray
0.03133	-0.0606982	Mob4	gray
0.0733564	-0.0606168	sgg	gray
0.0686837	-0.0603568	CG11961	gray
0	-0.0602331	CG14312	gray
0.282906	-0.0600592	mRpL30	gray
0.202433	-0.0597045	vib	gray
0.0571051	-0.0593688	CDase	gray
0.0959965	-0.0593389	wupA	gray
0.104846	-0.0591628	ND-13B	gray
0.16855	-0.0590413	AspRS-m	gray
0.0908019	-0.0589155	Pepck1	gray
0.275519	-0.0579096	ND-B14	gray
0.253041	-0.0573215	Rpt1	gray
0.0864705	-0.0572732	RpL18	gray
0.246482	-0.0571378	CG11811	gray
0.263282	-0.0569846	Rab35	gray
0.143677	-0.0569223	Rpn6	gray
0.093707	-0.0568434	beta'COP	gray
0.170416	-0.0566902	EMC1	gray
0.258979	-0.0564906	CG5510	gray
0.16676	-0.056385	Gclm	gray
0.0294041	-0.0563424	Gnmt	gray
0	-0.0556831	CG16772	gray
0.113637	-0.055514	Oga	gray
0.0842743	-0.0552298	CG1461	gray
0.0848596	-0.0551923	ND-24	gray
0.101825	-0.0548852	Amun	gray
0	-0.0547676	tweek	gray
0.128833	-0.0544268	Ldsdh1	gray
0.168149	-0.0543709	UbcE2M	gray
0.0492607	-0.0542831	shrb	gray
0.0958465	-0.0541039	GstE6	gray
0.128352	-0.0536645	Pak3	gray
0.236054	-0.0535755	Papss	gray
0.179837	-0.0533873	AdSS	gray
0.0731326	-0.0529194	Dys	gray
0.113222	-0.0526396	bor	gray
0.117513	-0.0525799	goe	gray
0.141239	-0.0524216	nec	gray
0.0979087	-0.0522518	Idgf3	gray
0.164795	-0.052096	Mtch	gray
0.0946	-0.0520293	Prat2	gray
0.156402	-0.0518061	CG7945	gray
0.10232	-0.0517438	SmD2	gray
0.209531	-0.0516574	mRpS6	gray
0.166308	-0.0516504	CG9444	gray
0.121859	-0.0514247	sds22	gray
0.0536853	-0.0512708	CAH2	gray
0	-0.0509644	Alg14	gray
0.0711302	-0.0508416	CG8399	gray
0.189378	-0.0508378	ReepB	gray
0.0535742	-0.0507291	CG5149	gray
0.042215	-0.0504923	CG10214	gray
0.11324	-0.050293	mEFG1	gray
0.200563	-0.0502262	Pka-R2	gray
0.0543488	-0.050141	CG3609	gray
0.132185	-0.0499147	lwr	gray
0.186318	-0.0498734	AP-1mu	gray
0.0986101	-0.0498269	Jwa	gray
0.131685	-0.0498269	parvin	gray
0.129352	-0.0496674	RhoL	gray
0.0837695	-0.0494366	RpL24	gray
0.0991228	-0.0493482	Pfk	gray
0.0563385	-0.04916	RpL27	gray
0.188664	-0.0483812	CG4390	gray
0.121678	-0.0482527	Cyp6a17	gray
0.0747091	-0.048219	Nurf-38	gray
0.0821467	-0.0480385	ox	gray
0.137145	-0.0479927	TrpRS	gray
0.0469255	-0.0476259	mon2	gray
0.198173	-0.0475458	Syx1A	gray
0.135477	-0.0475416	mask	gray
0.0385457	-0.0474774	Nedd8	gray
0.120406	-0.0474739	CG9281	gray
0.151598	-0.0474408	Glg1	gray
0.1014	-0.0474122	Nup154	gray
0.582037	-0.0473633	Mapmodulin	gray
0.0826539	-0.0472743	RpS11	gray
0.522405	-0.0471573	Pgd	gray
0	-0.0470829	CG32850	gray
0.119139	-0.0464465	rhea	gray
0.0922268	-0.0464357	eff	gray
0.160934	-0.0464236	Dhc64C	gray
0.0277008	-0.0461655	Myo61F	gray
0.0851453	-0.0460676	CG7888	gray
0.154022	-0.0459429	14-3-3zeta	gray
0.0980393	-0.0456403	bif	gray
0.0798824	-0.0451304	RpL22	gray
0.0808386	-0.0449365	Eato	gray
0.0598138	-0.0448583	GstD9	gray
0.0954558	-0.0447324	mRpL44	gray
0	-0.0444946	Dis3	gray
0.0568921	-0.0443872	ogre	gray
0.0888648	-0.0443586	Cchl	gray
0.108401	-0.0441513	CREG	gray
0.145058	-0.0439358	CG6523	gray
0	-0.0439301	Spn28Dc	gray
0.0201334	-0.0438824	bbc	gray
0.150507	-0.0438232	Sod1	gray
0.0784173	-0.0437425	Prx5	gray
0.134386	-0.0435549	Mdr65	gray
0.0827115	-0.0435232	cass	gray
0.0342934	-0.0433807	CG30116	gray
0.0520129	-0.0430972	Vha13	gray
0.0992796	-0.0429478	LManII	gray
0.264213	-0.0425905	RagC-D	gray
0.0518267	-0.0423406	cert	gray
0.249088	-0.0421988	CG5567	gray
0.2368	-0.0417595	Pgk	gray
0.0625445	-0.0417353	gry	gray
0.0513027	-0.0417182	Cyt-b5	gray
0.06462	-0.0416851	Cys	gray
0.0235262	-0.0416679	Sf3a1	gray
0.106318	-0.0416155	CG14291	gray
0.172925	-0.0415306	CG10527	gray
0.180537	-0.0413577	poe	gray
0.0821003	-0.041275	sea	gray
0.18224	-0.041249	ApepP	gray
0.0667619	-0.0412401	Swip-1	gray
0.162163	-0.0410659	HIP-R	gray
0.122299	-0.0409203	sgl	gray
0.0827541	-0.0407661	Nup54	gray
0.0856468	-0.0405229	eEF1delta	gray
0.193673	-0.0403894	yellow-c	gray
0.0480135	-0.0403392	CG9485	gray
0.168366	-0.0401936	Nrt	gray
0.0404917	-0.0399539	CG34126	gray
0.152555	-0.0398471	Apf	gray
0.06315	-0.0398471	cnir	gray
0.205654	-0.0396239	Mipp1	gray
0.0295923	-0.0396074	mRpL3	gray
0.214624	-0.0391235	Ndf	gray
0.0868095	-0.0390689	CG10550	gray
0.0788185	-0.0388184	CG5189	gray
0.0235974	-0.0387831	fand	gray
0.136967	-0.0385253	alphaSnap	gray
0.0895027	-0.0384585	GlyP	gray
0.0592197	-0.0384363	tau	gray
0.0772127	-0.0382703	Pdk	gray
0.6836	-0.0381444	GlyRS	gray
0.535687	-0.0380745	Fim	gray
0.0397068	-0.0380513	mmy	gray
0.177273	-0.0379505	Sec24AB	gray
0.0708662	-0.0379124	Atg4a	gray
0.0957593	-0.0378564	CG8841	gray
0.0849314	-0.037852	porin	gray
0.200744	-0.0376809	p38b	gray
0	-0.0375052	mRpL41	gray
0.0920352	-0.0374095	RabX4	gray
0	-0.0373478	Sema1a	gray
0.101914	-0.0371993	MP1	gray
0.0844217	-0.0369898	eIF2Bepsilon	gray
0.0374838	-0.0367085	CG11883	gray
0.0519802	-0.0366052	Gale	gray
0.145787	-0.0365194	ND-PDSW	gray
0.0905432	-0.0362479	Faa	gray
0.0570122	-0.0362393	CG33307	gray
0.0352329	-0.0361163	CG30022	gray
0.0630958	-0.0361144	Rab3-GAP	gray
0.0395355	-0.0360578	Cdep	gray
0.0801671	-0.0360463	Mdh1	gray
0.195147	-0.0356439	atl	gray
0.106207	-0.0353216	Mtap	gray
0.0871103	-0.035188	CG10217	gray
0.0509273	-0.0349719	PMCA	gray
0	-0.0349588	Syn1	gray
0.0656522	-0.0349229	Trs31	gray
0.0905243	-0.0348295	CG7611	gray
0.235784	-0.0345573	Rpt3	gray
0.278482	-0.0342782	Prosbeta4	gray
0.0522617	-0.0342115	CG9328	gray
0.071139	-0.0341434	Hex-C	gray
0.0489697	-0.0339724	MEP-1	gray
0.0432694	-0.0338675	gammaSnap2	gray
0.058981	-0.0338402	Fdx2	gray
0	-0.0338376	CG6398	gray
0.115391	-0.0338205	Mtp	gray
0.231262	-0.0337334	CG4041	gray
0.0369966	-0.0335732	CG6178	gray
0.0501046	-0.0335604	U2A	gray
0.147241	-0.0335223	2002-09-01	gray
0	-0.0334473	Hsp67Bc	gray
0.0187701	-0.0333163	CG7182	gray
0.31761	-0.0331548	Gapdh2	gray
0.059298	-0.0331237	CG6726	gray
0.0768548	-0.0329806	Cyp9f2	gray
0.0988366	-0.0328579	CG13920	gray
0.0343128	-0.0326586	Rbpn-5	gray
0.0489529	-0.0325864	Snx6	gray
0.151676	-0.0325286	sw	gray
0.0424641	-0.0324434	cpo	gray
0.078859	-0.0323658	Vha100-2	gray
0.177583	-0.0323613	Slh	gray
0.088737	-0.0322259	CtBP	gray
0.0754681	-0.0318406	CG11267	gray
0.0733076	-0.0317942	UQCR-C1	gray
0.0108756	-0.0315774	dlg1	gray
0.0676569	-0.0314871	kis	gray
0.105447	-0.0313854	Nepl19	gray
0	-0.0310202	CG4592	gray
0	-0.030749	5PtaseI	gray
0.103146	-0.0298704	Arpc5	gray
0.0847466	-0.0297438	Naa15-16	gray
0	-0.0297222	nes	gray
0.0813477	-0.0296122	Vps35	gray
0.106648	-0.0290197	ND-B16.6	gray
0.105483	-0.0289179	ome	gray
0.0354586	-0.0287781	snz	gray
0.0187213	-0.0287425	beg	gray
0.074742	-0.0281601	p115	gray
0.126427	-0.0280851	mor	gray
0.0466795	-0.0279217	heph	gray
0.0326276	-0.0279128	wol	gray
0.0633526	-0.0272802	GstD1	gray
0.0671234	-0.0269311	CG17121	gray
0.0603757	-0.0269286	Cdc42	gray
0.125555	-0.0268116	Vps29	gray
0.0260928	-0.026769	igl	gray
0.180774	-0.02668	Act5C	gray
0.0400771	-0.0266387	Scp2	gray
0.0659031	-0.0266349	Pp1-87B	gray
0.099994	-0.0263027	Epg5	gray
0.0721345	-0.0262953	CG9132	gray
0.114395	-0.0262171	Osbp	gray
0.0669142	-0.0259794	SmB	gray
0.0427693	-0.0258319	wal	gray
0.17891	-0.0256144	CG18528	gray
0.0550009	-0.025458	Rad23	gray
0.065995	-0.0251592	CG5412	gray
0.0754068	-0.0247904	Mms19	gray
0.0480289	-0.0245965	CG31126	gray
0.125552	-0.0245552	Nup358	gray
0.0201183	-0.0242001	CG9689	gray
0.072867	-0.0238336	UbcE2H	gray
0	-0.0238047	wupA	gray
0.0250736	-0.023763	VhaAC45	gray
0.0306541	-0.0236886	DNaseII	gray
0.0641843	-0.0229626	Dip-B	gray
0.0185776	-0.0228971	CG9691	gray
0.0272748	-0.0223427	Gpat4	gray
0.0990893	-0.0222816	CG12065	gray
0.0271782	-0.0222079	CG31729	gray
0.0434993	-0.0221202	Prosalpha7	gray
0.0410784	-0.0218506	T3dh	gray
0	-0.0218296	Eph	gray
0.0448576	-0.0217527	Cyp1	gray
0.0558441	-0.0217234	RpL13	gray
0.0844845	-0.0216796	CG6512	gray
0.0643212	-0.0215111	CG17904	gray
0.0543288	-0.0215092	Usp14	gray
0.047428	-0.0214914	laza	gray
0.0463637	-0.0213623	Ppcs	gray
0	-0.0210133	CG9662	gray
0.0382848	-0.0209745	Vps13	gray
0.056599	-0.020745	Kr-h2	gray
0.0592365	-0.020724	CG15739	gray
0.0108082	-0.0206769	Vha16-1	gray
0.0592591	-0.0206324	Rpt6	gray
0.0365945	-0.0205886	eIF3i	gray
0.0501368	-0.020546	Rab32	gray
0.0320934	-0.0203705	CycY	gray
0.100567	-0.0201079	Sec23	gray
0.0695951	-0.0199623	rl	gray
0.0362339	-0.0192699	CG11073	gray
0.0450444	-0.019097	Pp2A-29B	gray
0.138166	-0.0189508	Ccs	gray
0.0415545	-0.018521	Vha44	gray
0.139069	-0.0184676	KaiR1D	gray
0.0320783	-0.0180893	Stim	gray
0	-0.0180197	Fpgs	gray
0.073688	-0.0180086	Psa	gray
0.0293594	-0.0173906	CG11309	gray
0	-0.0173616	numb	gray
0.0629799	-0.0170918	Asator	gray
0.0178535	-0.0170879	CG1578	gray
0.0169319	-0.016976	dnc	gray
0.0396531	-0.0169334	Spn77Ba	gray
0.0489536	-0.0166187	CG17839	gray
0.0624619	-0.0162703	GstO2	gray
0.10965	-0.0161343	CG11210	gray
0.0331787	-0.0160433	CG8858	gray
0.100495	-0.0156142	Arl1	gray
0.142583	-0.0154737	Hsc70Cb	gray
0.0216422	-0.0154711	CG31200	gray
0.0189344	-0.0154648	CG30427	gray
0.0324406	-0.0154037	Clc	gray
0.0237063	-0.015399	CG3793	gray
0.0206894	-0.0152009	CG18067	gray
0.0323782	-0.0151596	Got1	gray
0.0443183	-0.0148602	iPLA2-VIA	gray
0	-0.0144844	Prm	gray
0.0186804	-0.0144043	scaf	gray
0.0277119	-0.0143471	Ugt35B1	gray
0.0493991	-0.0142536	Kyat	gray
0.0447034	-0.0142326	ND-B22	gray
0.0540591	-0.0140502	CG9917	gray
0.0246902	-0.0140222	ND-23	gray
0.0121709	-0.0138149	Sardh	gray
0.0360026	-0.0131454	l(2)k09913	gray
0	-0.0130053	ebi	gray
0.0410605	-0.0126619	mRpL27	gray
0.0226271	-0.0126152	Echs1	gray
0.0154774	-0.0121689	ATPCL	gray
0.0365563	-0.0116863	Lis-1	gray
0.0116294	-0.0113646	RpS10b	gray
0.0219686	-0.0111815	GstE9	gray
0.0312891	-0.011041	gammaCOP	gray
0.00432057	-0.0107066	CG11893	gray
0.0184599	-0.0102743	Pgm1	gray
0	-0.0100492	Ltn1	gray
0.0502171	-0.0099411	Hem	gray
0.0268881	-0.00990105	Irp-1A	gray
0.038577	-0.00977325	EndoB	gray
0.0672423	-0.00974909	Gdi	gray
0.0490582	-0.00961177	Srp68	gray
0.0136101	-0.00932312	nst	gray
0	-0.00885518	Rint1	gray
0.0332244	-0.0087223	PRL-1	gray
0.00491368	-0.00871944	CG9018	gray
0.0327956	-0.00843493	Galphas	gray
0.00857113	-0.00839806	RpL14	gray
0.024035	-0.00822067	CkIIbeta	gray
0.0175545	-0.00819524	AspRS	gray
0.00916413	-0.00818602	GAA1	gray
0.0162069	-0.00816981	Shmt	gray
0.0167242	-0.00795491	Gs2	gray
0.020352	-0.00791105	NP15.6	gray
0.0554767	-0.00770378	Prx3	gray
0.016363	-0.00757345	ninaA	gray
0.012	-0.007562	dj-1beta	gray
0.0149493	-0.00755056	Vap33	gray
0.0336258	-0.00738653	homer	gray
0.0287165	-0.00728035	Ykt6	gray
0.039226	-0.007267	zetaCOP	gray
0.0116321	-0.00720914	RpS6	gray
0.0123248	-0.0069917	Apoltp	gray
0.0102369	-0.00672913	CG3603	gray
0.0206347	-0.00656986	Edem2	gray
0.010779	-0.00639025	pain	gray
0.0109431	-0.00631205	side-VIII	gray
0.0114307	-0.00559362	Cka	gray
0.00653397	-0.00555738	Larp4B	gray
0.0052055	-0.00543086	Act57B	gray
0.00541192	-0.00538826	CG43340	gray
0.00888035	-0.00534884	NO66	gray
0.0160688	-0.00530879	Atx2	gray
0.00341971	-0.00504494	CG11200	gray
0.0400563	-0.00461324	ArgRS	gray
0	-0.00404612	ldlCp	gray
0.00793074	-0.00395711	mys	gray
0.0105718	-0.00330289	Wdfy2	gray
0.0157828	-0.00329272	Mpi	gray
0.0111564	-0.00322024	Drp1	gray
0.00662412	-0.00314967	MagR	gray
0.00198232	-0.00281588	Tep2	gray
0.00368503	-0.00277074	sls	gray
0.00290205	-0.0027415	Hcs	gray
0.00712505	-0.00268873	Mgstl	gray
0.0059594	-0.00260607	CG10098	gray
0.00297988	-0.00239531	Ufm1	gray
0.00178248	-0.00207583	enc	gray
0.00328569	-0.00198237	Cyp4g15	gray
0	-0.00196457	CG16717	gray
0.00235064	-0.00190417	Gat	gray
0.00140836	-0.0017484	RpS15Aa	gray
0.00808737	-0.00155513	Ars2	gray
0.00379919	-0.0014267	Rac1	gray
0.00493767	-0.001249	CG1161	gray
0.000878012	-0.000248591	Gbeta13F	gray
0.00023158	-0.000157038	jbug	gray
7.42e-05	-9.09e-05	CG34417	gray
0.000147728	-7.63e-05	CG1213	gray
2.85e-05	2.03e-05	Dhpr	gray
5.43e-05	2.1e-05	eIF5	gray
0.000565251	0.000197729	PlexA	gray
0.000677601	0.000308991	mRpL46	gray
0.00116651	0.000648499	CG17919	gray
0.000777944	0.000826518	coro	gray
0.00246286	0.000883738	bark	gray
0.0034056	0.000907262	fwe	gray
0.000795061	0.000993729	MFS9	gray
0.00110434	0.00107829	SmD3	gray
0.000866312	0.00115712	Adgf-D	gray
0.00233169	0.00134786	bdl	gray
0.016698	0.00177511	pAbp	gray
0.0040361	0.00181452	AANAT1	gray
0.0031089	0.00216675	eEF1alpha2	gray
0.00443208	0.00225321	RpL38	gray
0.00170155	0.00242042	CG10512	gray
0.00306032	0.00290171	CG31221	gray
0.00444849	0.00299136	Sfxn1-3	gray
0.00552076	0.00301933	CG12375	gray
0.00422101	0.00307846	UQCR-C2	gray
0.00941141	0.0032018	CG17026	gray
0.0118126	0.00347328	CG5590	gray
0.0150841	0.003479	SamDC	gray
0.0101547	0.00352987	Idh	gray
0.00461634	0.00381788	Tsp42Ef	gray
0.00683023	0.00410398	CalpA	gray
0.024309	0.00414149	DppIII	gray
0.0169209	0.00438436	Fas2	gray
0.00882667	0.00440915	mbo	gray
0.0134805	0.00445239	mRpS18B	gray
0.0123269	0.00447591	Eglp4	gray
0.0045985	0.00448608	CanB	gray
0.00917171	0.00460021	Gss1	gray
0.0104221	0.00462532	Cse1	gray
0.0246198	0.00463295	Mtl	gray
0.00577093	0.0047512	Dhx15	gray
0.0227403	0.00488027	Rab1	gray
0.00868451	0.0049324	casp	gray
0.0199533	0.00544548	Dhod	gray
0.0202796	0.00550906	CG11779	gray
0.015238	0.00559044	CG4882	gray
0.0116067	0.00571442	Rab39	gray
0.00950212	0.00571887	MRP	gray
0.0163118	0.00592041	PMCA	gray
0.0159875	0.00609144	zip	gray
0.0097934	0.00632318	Ugt37D1	gray
0.0137919	0.00643921	Ras85D	gray
0.00987178	0.00651201	loqs	gray
0.00667731	0.00712204	Zip99C	gray
0.0461099	0.00724347	CG2004	gray
0.0179733	0.00739225	fax	gray
0.0047723	0.00740878	CG11077	gray
0.032408	0.00765483	14-3-3epsilon	gray
0.0178699	0.00813421	CG7546	gray
0.0141508	0.00828743	CG4587	gray
0	0.00836563	CSN1b	gray
0.00585244	0.00839742	Sym	gray
0.00881276	0.00840378	Uck	gray
0.00401801	0.00853316	Sgs5	gray
0.0152018	0.00862249	betaTub56D	gray
0.0191382	0.00871277	CG1309	gray
0.0296888	0.00888507	Tspo	gray
0	0.00897503	CG2921	gray
0.0208668	0.0090332	vir-1	gray
0.0131147	0.00929133	Pbgs	gray
0.0187576	0.00946744	CG9512	gray
0.02642	0.00954882	Crk	gray
0.0155213	0.00974464	Arf79F	gray
0.0227709	0.00995318	Mkk4	gray
0.0448872	0.0101929	Arp2	gray
0.0150147	0.0102564	Glo1	gray
0.035632	0.0106163	Mo25	gray
0.0516406	0.0109622	eca	gray
0.0174821	0.0110455	Clbn	gray
0.0107319	0.0111065	CYTB	gray
0.0253662	0.011261	CG15012	gray
0.0368024	0.0117931	tzn	gray
0.0161503	0.0118243	CG6084	gray
0.0172352	0.0119362	eIF4B	gray
0	0.0120125	beat-IIb	gray
0.0322148	0.0123851	Arpc3A	gray
0.0361871	0.0125866	alien	gray
0.0170751	0.0126413	Eaat1	gray
0.0429578	0.0129986	PpV	gray
0.0204215	0.0130901	Mlc1	gray
0.00706339	0.0132713	ValRS-m	gray
0.0166867	0.0134716	sgll	gray
0.0444622	0.0137088	Cdk5	gray
0.0201757	0.0137278	mAcon1	gray
0.0440261	0.0138175	Arp1	gray
0.0305817	0.0139039	Spn27A	gray
0.0492527	0.0139949	CG11474	gray
0.036056	0.014054	ben	gray
0	0.0143852	CG6878	gray
0.0125	0.0143929	SERCA	gray
0.0346534	0.0143986	Sec16	gray
0	0.0144691	Zpr1	gray
0.0274717	0.0146243	CG9684	gray
0.0155559	0.0147349	RpL23A	gray
0.0169	0.014754	lolal	gray
0	0.0148563	CG33672	gray
0.0347559	0.0148894	CG9911	gray
0.0256667	0.014966	Hcf	gray
0.0109148	0.0152969	ADPS	gray
0.173008	0.0156759	ATPsynG	gray
0.0268325	0.0157598	CG14495	gray
0.0128245	0.0159162	Obp19d	gray
0.0172516	0.0162608	CG5861	gray
0.0257497	0.0163765	Hsc70-1	gray
0.0303864	0.0166766	Idgf6	gray
0.0114131	0.0169023	CG32544	gray
0.0674059	0.0173391	faf	gray
0.0387858	0.0174891	cd	gray
0.0583928	0.017561	RpII215	gray
0.0150629	0.0177326	Miro	gray
0.0669882	0.017821	Tina-1	gray
0.0156904	0.0179971	PPP4R2r	gray
0.054923	0.0181878	Nmt	gray
0.0179253	0.0182966	RpL30	gray
0.0412417	0.0184498	CG6984	gray
0.040191	0.0184593	CG9436	gray
0.0218203	0.0184733	Idgf1	gray
0.0428464	0.0184867	Sms	gray
0.136748	0.0186055	Eno	gray
0.0178577	0.0186164	RpS24	gray
0.0439695	0.0187473	Atg8a	gray
0.0333198	0.0193615	Caf1-55	gray
0.0299067	0.019481	fdl	gray
0.0326498	0.0200748	Snap25	gray
0.0671364	0.0202007	GstO2	gray
0.0376898	0.0203063	fws	gray
0.0393127	0.0203527	Gpo1	gray
0.0517388	0.0204468	Agpat3	gray
0.0425342	0.0204951	CG10916	gray
0.0299575	0.0208785	Cadps	gray
0.0981317	0.0210641	DCTN2-p50	gray
0.125361	0.0210826	PAPLA1	gray
0.0433776	0.0211296	Gyg	gray
0.0525118	0.0212053	eIF3k	gray
0.0502051	0.0212313	UGP	gray
0.0197482	0.0213916	qkr58E-2	gray
0.0319212	0.0214863	Prp19	gray
0.0391243	0.0215581	CG17065	gray
0.0655381	0.0217349	Rpb8	gray
0.0492106	0.0219237	CSN6	gray
0.0560726	0.0220877	CG7990	gray
0.0657954	0.0221284	LamC	gray
0.0430763	0.0221933	eIF2Bgamma	gray
0.0305097	0.0223478	eIF3g1	gray
0.0981077	0.022651	Rab2	gray
0.0268421	0.0229785	Prosalpha4	gray
0.0750946	0.0234632	Vps15	gray
0.0570578	0.0239271	mino	gray
0.0455023	0.0240167	Iswi	gray
0.0224098	0.0242376	MRG15	gray
0.0362742	0.0249093	Ldh	gray
0.0403958	0.0251738	CG10132	gray
0.058662	0.0252469	CG6767	gray
0.0363805	0.0256195	eIF3m	gray
0.0226826	0.0260925	brp	gray
0.111453	0.0261259	CG5191	gray
0.081645	0.0263481	CG9527	gray
0.0418722	0.0263507	CG8963	gray
0.0700616	0.0264308	Cbp80	gray
0.138011	0.0266075	Cisd2	gray
0.0146795	0.0268523	RpL15	gray
0.0827648	0.0269667	CG4572	gray
0.0553454	0.0271352	Sec63	gray
0.0911245	0.0273743	PIP4K	gray
0.018711	0.0274515	CG9135	gray
0.0510868	0.027551	CG1637	gray
0.100188	0.0281658	QIL1	gray
0.0281219	0.028457	Treh	gray
0.0809461	0.0285479	eIF3f1	gray
0.0572893	0.0289447	ND-MLRQ	gray
0	0.0290565	mRRF2	gray
0.0488205	0.0290724	Hmu	gray
0.0361386	0.0291182	glob1	gray
0.0902	0.0295493	eIF3d1	gray
0.0264048	0.029864	Hasp	gray
0.0413638	0.029953	CG12321	gray
0	0.0302134	NELF-B	gray
0.0734945	0.0302238	CG10226	gray
0.144606	0.0302474	ND-B15	gray
0.057206	0.0303027	CG4666	gray
0.0971771	0.0305856	CG14613	gray
0.0604651	0.0306454	Ote	gray
0.0655786	0.0307217	Cbp53E	gray
0.0343134	0.0308806	sdt	gray
0.0512951	0.0312843	Fer1HCH	gray
0.0569108	0.0313613	CG7054	gray
0.0783763	0.0314706	CG42724	gray
0.0429141	0.0315628	CAHbeta	gray
0.0735056	0.0317453	bcn92	gray
0.0610212	0.0324084	CG14274	gray
0.0289037	0.0328627	SRPK	gray
0.0613609	0.0330016	Su(var)205	gray
0.0721807	0.0332031	colt	gray
0.0699554	0.0334403	Cp190	gray
0.0966153	0.0337327	CG5676	gray
0.0586674	0.033865	FeCH	gray
0.0584844	0.0338815	Bsg	gray
0.0879107	0.0338974	awd	gray
0.133823	0.0339171	Tg	gray
0.0672175	0.034214	CG4119	gray
0.100571	0.0343717	CG32473	gray
0.0862915	0.0344175	kst	gray
0	0.0344934	or	gray
0.0788902	0.0345046	RagA-B	gray
0.0365273	0.0346057	Nipsnap	gray
0.111249	0.0347087	Dbp80	gray
0.0708712	0.0350914	CG11594	gray
0.0712322	0.0353235	Cp1	gray
0.0748606	0.0353502	CG3301	gray
0	0.0355835	scpr-B	gray
0.0749702	0.0356032	AnxB10	gray
0.0393712	0.0359497	CG12948	gray
0.09933	0.03604	CG6218	gray
0.133571	0.036129	Itp-r83A	gray
0.21592	0.0362879	Aldh-III	gray
0.064777	0.0368303	Fuca	gray
0.101043	0.0373154	Vps24	gray
0.0200938	0.0373297	CG3792	gray
0.171529	0.037365	Trap1	gray
0.134376	0.0377731	Arl8	gray
0.0596179	0.0378571	Men	gray
0.109983	0.0388165	Syt7	gray
0.0307258	0.0389004	CG14823	gray
0.146385	0.0389099	prom	gray
0.143117	0.0389633	Ugt302C1	gray
0.0493535	0.0389754	fbp	gray
0.0463201	0.0390059	Sgt	gray
0.13498	0.0390924	CG11999	gray
0.0404038	0.0391808	vnc	gray
0.0347545	0.0393798	RpL7	gray
0.147511	0.0396659	GlyS	gray
0	0.0397387	chn	gray
0.0895516	0.0399106	Tsp42Ee	gray
0.0662167	0.04013	CG7781	gray
0.0903539	0.0402991	metro	gray
0.0815754	0.0403474	RpL10Ab	gray
0.0485328	0.0405083	CG9149	gray
0.157031	0.0410233	CG7766	gray
0.12022	0.0411415	TSG101	gray
0.073408	0.0414155	RanGAP	gray
0.0549177	0.041584	CG14629	gray
0.0631021	0.0418549	Est-6	gray
0.126599	0.0419369	CHORD	gray
0.0686045	0.0421092	Stat92E	gray
0.0725112	0.0421562	Synj	gray
0.15665	0.0423946	blp	gray
0.0694361	0.0425943	GstS1	gray
0.662993	0.0428403	Rtnl1	gray
0	0.0428829	mRpL49	gray
0.13408	0.0429014	CG14184	gray
0.0762065	0.0430673	CG7215	gray
0.105488	0.0431112	CG1129	gray
0.0629571	0.0431258	Cat	gray
0.110959	0.0432866	Rpt5	gray
[truncated: 1,282 more rows]

## Sheet: M1 vs M0 pathway analysis
UniProtKB_AC	Significant	minlog10pval	Difference	RepresentativeProteinID_Actual	GeneID	Color	GOTermParent	Pathway	Sum of fold change (log2)
AAF51096	Significant	2.71331	-0.625511	Q9VQR8	LeuRS	purple	Metabolism of proteins	Phototransduction	7.42034
AAF46510	Significant	3.19507	-0.537806	Q8SXM8	LysRS	purple	Metabolism of proteins	Immune system	2.53167
AAF57625	Significant	1.83993	-0.527971	A1ZBE9	MetRS	purple	Metabolism of proteins	Phosphatidylinositol signaling system	2.4127
AAF53166	Significant	1.68072	-0.504203	Q8IP94	ThrRS	purple	Metabolism of proteins	Inositol phosphate metabolism	1.87991
AAF48856	Significant	2.97242	-0.494974	Q9VWT1	HisRS	purple	Metabolism of proteins	Citrate cycle (TCA cycle)	1.43976
AAF51822	Significant	1.8441	-0.340764	Q8MSW0	IleRS	purple	Metabolism of proteins	Metabolism of proteins	-3.30054
AAF58412	Significant	1.7347	-0.269309	Q0E993	ValRS	purple	Metabolism of proteins	Genetic Information Processing	-3.28315
			-3.30054				Metabolism of proteins	Transport and catabolism	-1.8679
								Immune system	-1.45076
AAF49294	Significant	1.34358	0.188412	Q9VVL7	CG7430	black	Citrate cycle (TCA cycle)
AAF54308	Significant	1.48641	0.20565	A0A0B4JCW4	ScsbetaA	black	Citrate cycle (TCA cycle)
AAG22257	Significant	1.82096	0.308153	Q94523	SdhA	black	Citrate cycle (TCA cycle)
AAF46159	Significant	2.35747	0.358724	Q9W401	kdn	black	Citrate cycle (TCA cycle)
AAF56674	Significant	1.76141	0.378824	Q9VB69	Men-b	black	Citrate cycle (TCA cycle)
			1.43976				Citrate cycle (TCA cycle)
AAF47856	Significant	1.47982	-0.462286	Q9VZG7	VhaM9.7-c	purple	Immune system
AAF50733	Significant	1.70014	-0.396716	Q9VRQ9	QC	purple	Immune system
AAF50644	Significant	2.08175	-0.369294	M9PBS9	CG10103	purple	Immune system
AAF51408	Significant	1.98862	-0.22246	Q9VPX6	capt	purple	Immune system
			-1.45076				Immune system
AAF46567	Significant	1.91253	0.477278	M9NEC7	Hk	black	Immune system
AAF49431	Significant	1.31588	0.654637	M9PCU1	Abl	black	Immune system
AAF52229	Significant	1.41079	0.760968	Q9VMT2	TpnC25D	black	Immune system
5AOR_A	Significant	1.83711	0.638785	P24785	mle	black	Immune system
			2.53167				Immune system
AAF46997	Significant	1.72576	0.324789	Q8MLR7	CG3530	black	Inositol phosphate metabolism
AAF55004	Significant	1.44666	0.468367	Q9VFP6	Ipp	black	Inositol phosphate metabolism
AAF45942	Significant	1.85347	0.541276	X2JCI4	norpA	black	Inositol phosphate metabolism
AAF45800	Significant	1.61135	0.545475	Q9W4X4	PI4KIIIalpha	black	Inositol phosphate metabolism
			1.87991				Inositol phosphate metabolism
AAF52874	Significant	2.34899	-0.95685	X2J9B0	Npc1a	purple	Transport and catabolism
AAF46508	Significant	1.511	-0.500423	Q9W329	Gga	purple	Transport and catabolism
AAF46403	Significant	1.69861	-0.256453	S5WMX5	Ppt1	purple	Transport and catabolism
AAF45950	Significant	1.36189	-0.154177	Q9W4K1	rb	purple	Transport and catabolism
			-1.8679				Transport and catabolism
AAF46997	Significant	1.72576	0.324789	Q8MLR7	CG3530	black	Phosphatidylinositol signaling system
AAF55004	Significant	1.44666	0.468367	Q9VFP6	Ipp	black	Phosphatidylinositol signaling system
AAF57934	Significant	3.08702	0.532795	P13677	inaC	black	Phosphatidylinositol signaling system
AAF45942	Significant	1.85347	0.541276	X2JCI4	norpA	black	Phosphatidylinositol signaling system
AAF45800	Significant	1.61135	0.545475	Q9W4X4	PI4KIIIalpha	black	Phosphatidylinositol signaling system
			2.4127				Phosphatidylinositol signaling system
AAN13666	Significant	1.47753	1.38118	O01668	Rh6	black	Opsins
AAF57934	Significant	3.08702	0.532795	P13677	inaC	black	Phototransduction
AAF45942	Significant	1.85347	0.541276	X2JCI4	norpA	black	Phototransduction
AAF46915	Significant	2.79287	0.569111	Q24008	inaD	black	Phototransduction
AAF50380	Significant	2.74597	0.699905	P19107	Arr2	black	Phototransduction
AAA28733	Significant	2.34303	3.69608	P06002	ninaE	black	Phototransduction
			7.42034				Phototransduction
AAF48095	Significant	3.39527	-0.725127	F3YDH0	Hsc70-3	purple	Genetic Information Processing
AAF56887	Significant	1.75469	-0.642503	Q9VAL7	Cnx99A	purple	Genetic Information Processing
AAF56765	Significant	1.98694	-0.345388	Q9VAY2	Gp93	purple	Genetic Information Processing
AAF52827	Significant	2.02541	-0.309332	Q9VL69	CG5885	purple	Genetic Information Processing
AAC02944	Significant	1.48478	-0.281271	A0A0B4LGZ1	wbl	purple	Genetic Information Processing
AAF45432	Significant	1.37985	-0.218101	Q7KMM4	GCS2alpha	purple	Genetic Information Processing
AAF53532	Significant	2.0791	-0.204935	Q9V438	CaBP1	purple	Genetic Information Processing
AAF51283	Significant	1.40016	-0.202555	Q9VQ94	Sec24CD	purple	Genetic Information Processing
AAF59033	Significant	1.74504	-0.190659	A1Z7J7	Sec31	purple	Genetic Information Processing
AAF51493	Significant	2.25075	-0.16328	Q9VPQ2	shv	purple	Genetic Information Processing
			-3.28315				Genetic Information Processing
AAF49431	Significant	1.31588	0.654637	M9PCU1	Abl	black	Nervous system development
AAF54700	Significant	1.5479	-0.205877	Q7KSP6	Sbf	purple	Synthesis of PIPs at the ER membrane
AAF45800	Significant	1.61135	0.545475	Q9W4X4	PI4KIIIalpha	black	Synthesis of PIPs at the ER membrane
AAF50814	Significant	1.55358	0.422503	A4V4U5	slgA	black	Metabolism of amino acids
AAF52874	Significant	2.34899	-0.95685	X2J9B0	Npc1a	purple	Intestinal lipid absorption
AAG22446	Significant	1.65936	0.224408	Q9I7L9	CG18858	black	Transport and catabolism
AAF46406	Significant	1.42422	0.239105	Q9W3C4	Hexo2	black	Transport and catabolism
AAF59125	Significant	1.84945	-0.393051	A0A0B4JD00	Lpin	purple	Cell cycle
AAF57934	Significant	3.08702	0.532795	P13677	inaC	black	Cell cycle
AAG22446	Significant	1.65936	0.224408	Q9I7L9	CG18858	black	Hydrolysis of LPC
